# Supplementary material for: Distinct CSF biomarker-associated DNA methylation in Alzheimer’s disease and cognitively normal subjects
Source: Alzheimers Res Ther. 2023 Apr 10;15:78. doi: 10.1186/s13195-023-01216-7 (PMC10088180; doi:10.1186/s13195-023-01216-7)
Supplement: Supplementary file 1 — Additional file 1: Supplementary Table 1. Quality control (QC) information on pre-processing of DNA methylation samples and probes. Supplementary Table 2. Estimates of inflation and bias in the analysis CpG to CSF biomarker associations in Alzheimer's disease (AD) and cognitively normal (CN) samples. The bacon approach (PMID: 28129774) was implemented using the R package bacon. Conventional approach for inflation estimate is based on the method described in Devlin and Roeder (PMID: 11315092). Supplementary Table 3. Summary of number of significant CpGs and DMRs associated with CSF AD biomarkers. Supplementary Table 4. Significant CpGs associated with CSF total tau in cognitive normal (CN) and Alzheimer's disease (AD) subjects. Highlighted in red are significant DNAm to CSF biomarker associations with P-value < 10-5or FDR < 0.05, or disease by DNAm interaction with P-value < 0.05. Also highlighted in red are gene promoter regions mapped with significant CpGs. The significant DNAm were compared to analysis results of brain samples in Zhang et al. (2020) (PMID: 33257653) and Shireby et al. (2022) (PMID: 36153390). Supplementary Table 5. Significant CpGs associated with CSF Aβ42 in cognitive normal (CN) and Alzheimer's disease (AD) subjects. Highlighted in red are significant associations with P-value < 10-5, FDR < 0.05, or disease by DNAm interaction with P-value < 0.05. Highlights in yellow indicates overlap with significant DNAm in previous literature. Also highlighted in red are gene promoter regions mapped with significant CpGs. The significant DNAm were compared to analysis results of brain samples in Zhang et al. (2020) (PMID: 33257653) and Shireby et al. (2022) (PMID: 36153390). Supplementary Table 6. Significant CpGs associated with CSF phosphorylated tau181 in cognitive normal (CN) and Alzheimer's disease (AD) subjects. Values highlighted in red are significant associations with P-value < 10-5, FDR < 0.05, or disease by DNAm interaction with P-value < 0.05. Al [file 13195_2023_1216_MOESM1_ESM.xlsx]

## Sheet: S1
	Supplementary Table 1 Quality control (QC) information on pre-processing of DNA methylation samples and probes.
	Number of probes or samples at each QC step	Dataset
		ADNI (EPIC)
	Probes QC
	(a) total number of probes before normalization	1052641
	(b) select probes with detection P < 0.01 for all samples	811965
	(c) select probes that start with "cg", exclude probes on X and Y chromosomes, exclude SNPs with MAF greater than 0.01 in the last 5 bp of the probe, exclude cross hybridizing probes	730857
	Samples QC
	(a) total number of DNA methylation samples	1919
	(b) select samples with bisulfite conversion rate > 0.85	1891
	(c) exclude DNA methylation samples without replicate	1682
	(d) select DNA methylation with matched phenotype information	1670
	(e) select samples from subjects with age ≥ 65 years	1516
	(f) select samples within 3 standard deviations from mean of PC1 and PC2	1447
	(g) select DNA methylation samples with CSF biomarker values measured on the same subject and at the same clinical visit	565
		(AD: 94, MCI: 285, CN: 186)
	(h) select last visit samples from AD and CN subjects	(AD: 79, CN: 123)
	AD: Alzheimer's disease, CN: cognitively normal, MCI: Mild Cognitive Impairment

## Sheet: S2
	Supplementary Table 2 Estimates of inflation and bias in the analysis CpG to CSF biomarker associations in Alzheimer's disease (AD) and cognitively normal (CN) samples. The bacon approach (PMID: 28129774) was implemented using the R package bacon. Conventional approach for inflation estimate is based on the method described in Devlin and Roeder (PMID: 11315092).
		Before correction			After bacon-correction
	CSF	Inflation estimates		bias estimate	Inflation estimates		bias estimate
	biomarker	conventional approach	bacon approach	bacon approach	conventional approach	bacon approach	bacon approach
	analysis of AD samples
	Aβ	0.719316	0.862562	-0.00873375	0.967195	0.974183	0.00223526
	pTau	1.09379	1.01858	0.101262	1.03604	0.999344	0.000696071
	tTau	1.09583	1.01637	0.117057	1.04179	0.999275	0.000792535
	analysis of CN samples
	Aβ	0.988871	0.988814	-0.0970303	0.999003	0.999013	-0.00168039
	pTau	0.973659	0.978707	-0.00591125	1.01664	0.999785	9.93735e-05
	tTau	0.993535	0.9845	0.00761623	1.02428	0.999992	-8.4724e-06

## Sheet: S3
	Supplementary Table 3 Summary of number of significant CpGs and DMRs associated with CSF AD biomarkers.
	CSF AD Biomarkers	CpGs with P < 10-5			DMRs with Sidak adjusted P < 0.05
		in CN subjects	in AD subjects	total unique CpGs	in CN subjects	in AD subjects	total unique DMRs
	Aβ42	125	34	159	81*	57*	135
	pTau181	21	15	36	18	15	33
	total Tau	14	12	26	24	13	37
	both Aβ42 and pTau181	0	0	0	1	1	2
	both pTau181 and tTau	13	10	23	13	6	19
	total unique CpGs or DMRs	147	51	198	109*	78*	184
	* 3 DMRs were significant in both CN and AD analyses.

## Sheet: S4
	Supplementary Table 4 Significant CpGs associated with CSF total tau in cognitive normal (CN) and Alzheimer's disease (AD) subjects. Highlighted in red are significant DNAm to CSF biomarker associations with P-value < 10-5 or FDR < 0.05, or disease by DNAm interaction with P-value < 0.05. Also highlighted in red are gene promoter regions mapped with significant CpGs. The significant DNAm were com…
	cpg	Annotations							CN				AD				DNAm * Diagnosis interaction			Comparison With Literature
		chr	position	GREAT_annotation	UCSC_RefGene_Name	UCSC_RefGene_Group	Relation_to_Island	nasser_enahncer	estimate	se	pValue	FDR	estimate	se	pValue	FDR	estimate	se	pValue	Zhang et al. (2020) CpG	Zhang et al. (2020) DMR	Shireby et al.(2022) meta-analysis	Shireby et al.(2022) P:CERAD	Shireby et al.(2022) P:Braak	Shireby et al.(2022) P:Thal
	significant in CN samples
	cg06171420	chr21	47058388	SLC19A1 (-96004);PCBP3 (-5220)			S_Shore	0	-0.0668334	0.0118619	1.75691e-08	0.0128357	0.0109719	0.0223505	0.623484	0.988607	0.0371387	0.0163111	0.0240461	0	0	0	0	0	0
	cg01443426	chr22	38201594	GCAT (-2318);H1F0 (+481)	H1F0	1stExon	Island	0	0.0680855	0.0137666	7.58401e-07	0.241512	-0.00490129	0.0352773	0.889465	0.997288	-0.00981313	0.0257645	0.703772	0	0	0	0	0	0
	cg27367045	chr16	3165677	ZNF213 (-19352);ZNF205 (+3117)	MGC3771;MGC3771;ZNF205;ZNF205	TSS200;TSS200;Body;Body	N_Shelf	0	-0.0721971	0.0149053	1.27392e-06	0.241512	0.00114347	0.0356616	0.974443	0.999349	0.045739	0.0249907	0.0689756	0	0	0	0	0	0
	cg26518628	chr1	97050305	PTBP2 (-137073)			OpenSea	0	0.0205971	0.00425875	1.32134e-06	0.241512	-0.0071156	0.00842622	0.398348	0.978834	-0.0239822	0.00823394	0.00406876	0	0	0	0	0	0
	cg10015705	chr5	158713704	UBLCP1 (+23616);IL12B (+44191)			OpenSea	0	-0.0561892	0.0118176	1.98671e-06	0.261792	-0.0477579	0.0252485	0.058526	0.963154	0.0435883	0.017958	0.0162645	0	0	0	0	0	0
	cg27011620	chr12	94136156	PLXNC1 (-406343);CRADD (+64664)	CRADD	Body	OpenSea	1	-0.160863	0.0339462	2.14955e-06	0.261792	-0.0244429	0.0685967	0.721545	0.992059	0.0871788	0.062189	0.162798	0	0	0	0	0	0
	cg20109393	chr7	19748466	TWISTNB (+244)	TWISTNB	1stExon	Island	0	-0.470214	0.10096	3.20035e-06	0.334094	0.117136	0.245895	0.633802	0.988824	0.422887	0.194981	0.0314905	0	0	0	0	0	0
	cg14031059	chr19	19626956	TSSK6 (-119);ENSG00000258674 (-80);NDUFA13 (+393)	NDUFA13;TSSK6	TSS200;TSS1500	Island	0	-0.317654	0.0689269	4.05319e-06	0.370238	0.108307	0.128	0.397441	0.978834	0.331246	0.129011	0.0111072	0	0	0	0	0	0
	cg24818916	chr7	148661033	EZH2 (-79664);PDIA4 (+64700)			OpenSea	1	0.0201772	0.00443019	5.24972e-06	0.426474	-0.000602018	0.00990933	0.951526	0.998927	-0.0139614	0.00871318	0.110951	0	0	0	0	0	0
	cg05568762	chr4	18023126	LCORL (+357)	LCORL;LCORL	Body;Body	Island	0	-0.288228	0.0641283	6.9696e-06	0.481969	-0.0827166	0.161418	0.608287	0.988123	0.325348	0.141359	0.0225795	0	0	0	0	0	0
	cg14876586	chr5	2175315	IRX4 (-287984);IRX2 (+576461)			OpenSea	0	0.0875353	0.0195406	7.47309e-06	0.481969	0.040949	0.0316587	0.195821	0.972325	-0.0619574	0.0281067	0.0288496	0	0	0	0	0	0
	cg25912009	chr4	7844982	PSAPL1 (-408283);AFAP1 (+96671)	AFAP1;AFAP1	Body;Body	OpenSea	1	0.121421	0.0271787	7.91038e-06	0.481969	-0.121771	0.0647228	0.0598847	0.963154	-0.127089	0.0507346	0.0131928	0	0	0	0	0	0
	significant in AD samples																			Zhang et al. (2020) CpG	Zhang et al. (2020) DMR	Shireby et al.(2022) meta-analysis	Shireby et al.(2022) P:CERAD	Shireby et al.(2022) P:Braak	Shireby et al.(2022) P:Thal
	cg01784297	chr3	68716133	FAM19A4 (+265628);FAM19A1 (+662775)			OpenSea	0	-0.145513	0.0541965	0.00725394	0.922624	-0.417033	0.0778512	8.44454e-08	0.0373242	-0.0743461	0.086098	0.389083	0	0	0	0	0	0
	cg14999716	chr12	104477949	HCFC2 (+19715);NFYB (+54118)	HCFC2	Body	OpenSea	0	0.0148102	0.0296308	0.617186	0.993449	-0.22621	0.042501	1.02054e-07	0.0373242	-0.160248	0.0346942	7.6147e-06	0	0	0	0	0	0
	cg14211930	chr9	97402452	FBP1 (+79)	FBP1;FBP1;FBP1	5'UTR;1stExon;TSS1500	S_Shore	0	0.00314645	0.0123071	0.798201	0.996918	0.0722739	0.0137823	1.56734e-07	0.038208	0.0613915	0.0151038	7.35731e-05	0	0	0	0	0	0
	cg27305835	chr3	184209995	EPHB3 (-69577);CHRD (+112135)			S_Shore	0	0.0331396	0.0236583	0.161276	0.971194	0.13805	0.0277205	6.34114e-07	0.0941563	0.0659292	0.0351361	0.0623255	0	0	0	0	0	0
	cg10329462	chr5	135160936	CXCL14 (-245968);SLC25A48 (-9480)			OpenSea	0	-0.0218827	0.0467026	0.639389	0.994091	-0.333644	0.0670356	6.43642e-07	0.0941563	-0.232523	0.0754703	0.00240914	0	0	0	0	0	0
	cg03037740	chr6	33176666	RING1 (+395)	RING1	Body	S_Shore	0	-0.0714775	0.0330728	0.0306766	0.949978	-0.278544	0.0573641	1.19638e-06	0.145844	-0.173398	0.0561001	0.00233468	0	0	0	0	0	0
	cg15616998	chr1	40435396	CAP1 (-70509);MFSD2A (+14575)	MFSD2A;MFSD2A	3'UTR;3'UTR	OpenSea	0	-0.00045528	0.0126287	0.971249	0.999672	-0.13276	0.0275764	1.47379e-06	0.153995	-0.0624064	0.0258009	0.0166345	0	0	0	0	0	0
	cg20152585	chr1	8155696	SLC45A1 (-222190);ERRFI1 (-69329)			OpenSea	0	-0.0126312	0.0428737	0.768292	0.996535	0.263549	0.0556435	2.17093e-06	0.198452	0.0762279	0.0525538	0.14878	0	0	0	0	0	0
	cg02040583	chr15	48623118	DUT (-502)	DUT;DUT;DUT	TSS1500;TSS1500;TSS1500	N_Shore	0	-0.0182113	0.0183548	0.321106	0.982645	-0.101918	0.0216384	2.47074e-06	0.200793	-0.0517618	0.0193001	0.00804599	0	0	0	0	0	0
	cg21872335	chr5	17272388	BASP1 (+54720)	BASP1;BASP1	5'UTR;5'UTR	N_Shelf	0	-0.0938148	0.0471007	0.0463913	0.954229	-0.329075	0.0729078	6.3598e-06	0.413322	-0.129727	0.0689619	0.0616722	0	0	0	0	0	0
	cg03814390	chr17	77776716	CBX8 (-5802);CBX4 (+36512)			Island	1	0.0357731	0.0341793	0.295258	0.981018	0.269954	0.0599002	6.57006e-06	0.413322	0.136167	0.050941	0.00825349	0	0	0	0	0	0
	cg14364859	chr14	75180043	AREL1 (-226);FCF1 (+197)	FCF1;KIAA0317	Body;TSS1500	S_Shore	0	-0.00308515	0.01773	0.861866	0.998029	-0.147533	0.0327855	6.7813e-06	0.413322	-0.0620817	0.0305294	0.0435656	0	0	0	0	0	0
	cg12752568	chr7	40801723	SUGCT (+627149);INHBA (+940983)	SUGCT;SUGCT;SUGCT;SUGCT	Body;Body;Body;Body	OpenSea	0	-0.0389623	0.0333323	0.242438	0.977913	-0.243133	0.0546924	8.75058e-06	0.453454	-0.168861	0.0579678	0.00406377	0	0	0	0	0	0
	cg19434718	chr1	25297752	RUNX3 (-6252);SYF2 (+261232)			OpenSea	1	0.0060431	0.0168378	0.719657	0.995445	-0.1277	0.0288472	9.54455e-06	0.453454	-0.10189	0.0272007	0.000246362	0	0	0	0	0	0

## Sheet: S5
	Supplementary Table 5 Significant CpGs associated with CSF Aβ42 in cognitive normal (CN) and Alzheimer's disease (AD) subjects. Highlighted in red are significant associations with P-value < 10-5, FDR < 0.05, or disease by DNAm interaction with P-value < 0.05. Highlights in yellow indicates overlap with significant DNAm in previous literature. Also highlighted in red are gene promoter regions map…
	cpg	Annotations							Association in CN subjects				Association in AD subjects				DNAm * Diagnosis interaction			Comparison With Literature
		chr	position	GREAT_annotation	UCSC_RefGene_Name	UCSC_RefGene_Group	Relation_to_Island	nasser_enahncer	estimate	se	pValue	FDR	estimate	se	pValue	FDR	estimate	se	pValue	Zhang et al. (2020) CpG	Zhang et al. (2020) DMR	Shireby et al. (2022) meta-analysis	Shireby et al. (2022) P:CERAD	Shireby et al. (2022) P:Braak	Shireby et al. (2022) P:Thal
	significant in CN subjects
	cg01373819	chr15	91209329	BLM (-51229);CRTC3 (+136030)			S_Shore	1	-0.053195	0.00999361	1.02693e-07	0.0750926	-0.00278871	0.0178093	0.875586	0.999985	0.0461161	0.0175332	0.00932123	0	0	0	0	0	0
	cg10961330	chr11	31849190	RCN1 (-263260);PAX6 (-9682)	DKFZp686K1684;PAUPAR	Body;Body	S_Shore	0	0.0635214	0.0123988	3.02213e-07	0.110494	-0.0240635	0.0214446	0.261819	0.999985	-0.0750689	0.0237016	0.00182631	0	0	0	0	0	0
	cg07755173	chr10	35930525	FZD8 (-164)	FZD8	TSS200	Island	0	-0.373016	0.0764783	1.0799e-06	0.151767	-0.0600483	0.100444	0.549968	0.999985	0.250626	0.114171	0.0295134	0	0	0	0	0	0
	cg04608146	chr22	20792323	SCARF2 (-178)	SCARF2;SCARF2	TSS200;TSS200	Island	0	-0.118873	0.024474	1.1967e-06	0.151767	0.0258564	0.0517457	0.617284	0.999985	0.0726848	0.0496715	0.14524	0	0	0	0	0	0
	cg21481456	chr9	94351666	NFIL3 (-165523);ROR2 (+360778)			OpenSea	0	0.0500991	0.0104155	1.51688e-06	0.151767	0.02014	0.0135746	0.137896	0.986539	-0.0358007	0.0135007	0.00876952	0	0	0	0	0	0
	cg14409029	chr11	19138243	ZDHHC13 (-433)	ZDHHC13;ZDHHC13	TSS1500;TSS1500	N_Shore	0	0.0243055	0.00506114	1.57621e-06	0.151767	0.0135933	0.00739536	0.0660478	0.932924	-0.00966342	0.00793721	0.225118	0	0	0	0	0	0
	cg04116766	chr7	1283255	UNCX (+10713);MICALL2 (+215883)			N_Shore	0	0.0517992	0.0107872	1.57972e-06	0.151767	-0.000143536	0.00937967	0.987807	0.999985	-0.0401985	0.0138697	0.00424956	0	0	0	0	0	0
	cg27622506	chr3	24537160	THRB (-895)	THRB;THRB;THRB	TSS1500;TSS1500;TSS1500	Island	1	-0.10788	0.0225134	1.66041e-06	0.151767	-0.0375268	0.0473167	0.427733	0.999985	0.0405687	0.0373726	0.279237	0	0	0	0	0	0
	cg17472152	chr6	143486011	AIG1 (+103999);ADAT2 (+285799)	AIG1;AIG1;AIG1;AIG1	Body;Body;Body;Body	OpenSea	1	-0.0705628	0.0148233	1.94215e-06	0.157795	0.0106357	0.0210817	0.613896	0.999985	0.0590682	0.0208183	0.00510637	0	0	0	0	0	0
	cg26510017	chr12	39299546	CPNE8 (-114)	CPNE8	TSS200	Island	0	-0.143115	0.0303708	2.46078e-06	0.157966	0.0506368	0.0629843	0.421408	0.999985	0.101373	0.0543692	0.0639823	0	0	0	0	0	0
	cg16773799	chr2	10092403	GRHL1 (+577)	GRHL1	Body	Island	0	0.114438	0.0242997	2.49668e-06	0.157966	-0.0403504	0.0387021	0.297149	0.999985	-0.129511	0.040913	0.00183652	0	0	0	0	0	0
	cg14074117	chr16	1909714	HAGH (-32520);MEIOB (+12465)	C16orf73;C16orf73	Body;Body	OpenSea	0	-0.0340934	0.00728616	2.89242e-06	0.157966	0.0138327	0.00961376	0.15019	0.991141	0.0454266	0.0113057	8.81926e-05	0	0	0	0	0	0
	cg15365353	chr5	136104577	TRPC7 (-403353);SPOCK1 (+730460)			OpenSea	0	0.0898246	0.0192253	2.99477e-06	0.157966	0.00204406	0.0225115	0.927634	0.999985	-0.0498219	0.025393	0.0514013	0	0	0	0	0	0
	cg07362969	chr8	63998463	TTPA (+149)	TTPA	1stExon	Island	0	-0.0636852	0.013637	3.02439e-06	0.157966	0.0163937	0.0245186	0.503723	0.999985	0.0524255	0.0261754	0.0467915	0	0	0	0	0	0
	cg22618556	chr12	132696035	FBRSL1 (-370102);GALNT9 (-5463)	GALNT9	Body	N_Shore	0	0.0613196	0.0131774	3.28129e-06	0.159959	-0.023712	0.0156295	0.129238	0.983289	-0.0605134	0.0184944	0.00129477	0	0	0	0	0	0
	cg10276576	chr11	68039926	C11orf24 (-497)	C11orf24	TSS1500	S_Shore	0	0.390077	0.084378	3.80144e-06	0.173733	0.0977736	0.0932307	0.294294	0.999985	-0.216991	0.0890496	0.0158575	0	0	0	0	0	0
	cg27011060	chr11	31825226	PAX6 (+14283);ELP4 (+293930)	PAX6;PAX6;PAX6	Body;Body;Body	N_Shore	1	-0.15702	0.0342909	4.68991e-06	0.196355	-0.0108362	0.0571668	0.849675	0.999985	0.0545876	0.0539683	0.313234	0	0	0	0	0	0
	cg08480901	chr4	1515011	NKX1-1 (-114893);FAM53A (+170977)			Island	0	-0.0686242	0.0150254	4.96245e-06	0.196355	-0.0253147	0.0337904	0.453769	0.999985	0.0466717	0.0307426	0.130847	0	0	0	0	0	0
	cg25202070	chr7	51384519	COBL (-24)	COBL	TSS200	Island	0	-0.131924	0.0289218	5.10201e-06	0.196355	0.0611537	0.0329538	0.0634877	0.930894	0.142259	0.0402641	0.000529662	0	0	0	0	0	0
	cg04508632	chr14	92730100	SLC24A4 (-59849);CPSF2 (+141820)			OpenSea	1	-0.0563849	0.012395	5.41198e-06	0.19787	-0.0146653	0.014737	0.319681	0.999985	0.0409029	0.0160423	0.0116705	0	0	0	0	0	0
	cg07454192	chr8	74888262	TCEB1 (-3741);TMEM70 (-182)	TMEM70;TMEM70	TSS200;TSS200	N_Shore	0	0.199338	0.0442777	6.76303e-06	0.201499	0.111028	0.0508338	0.0289513	0.850339	-0.0754385	0.0577029	0.192866	0	0	0	0	0	0
	cg10199067	chr13	111065598	COL4A2 (+105985);RAB20 (+148482)	COL4A2	Body	OpenSea	0	0.0538669	0.011982	6.96856e-06	0.201499	0.028067	0.0140011	0.0450004	0.897266	-0.0300972	0.0176646	0.0902542	0	0	0	0	0	0
	cg26146027	chr3	24536889	THRB (-624)	THRB;THRB;THRB	TSS1500;TSS1500;TSS1500	Island	1	-0.0540978	0.0120443	7.09837e-06	0.201499	0.0186857	0.0208231	0.36952	0.999985	0.0407981	0.0180844	0.0253541	0	0	0	0	0	0
	cg23833452	chr6	146864752	RAB32 (-77)	RAB32	TSS200	Island	0	-0.0866813	0.0193044	7.1426e-06	0.201499	-0.00901509	0.0349492	0.796463	0.999985	0.0555284	0.0307756	0.0729647	0	0	0	0	0	0
	cg11297732	chr7	130567784	MKLN1 (-444835);KLF14 (-148897)	LINC-PINT;LINC-PINT;LINC-PINT	Body;Body;Body	OpenSea	0	0.0630912	0.014062	7.2689e-06	0.201499	-0.00814623	0.0154614	0.598295	0.999985	-0.0545274	0.019143	0.00493958	0	0	0	0	0	0
	cg26970173	chr8	81413760	ZBTB10 (+15859);ZNF704 (+373256)	ZBTB10;ZBTB10;ZBTB10	Body;Body;Body	OpenSea	0	-0.0758636	0.016914	7.31159e-06	0.201499	0.00949587	0.0228413	0.677591	0.999985	0.0653903	0.0241425	0.00745419	0	0	0	0	0	0
	cg01165770	chr13	19757900	TUBA3C (-1909);ENSG00000121388 (+1728)	LOC101928697	Body	OpenSea	0	0.0565272	0.0126235	7.57191e-06	0.201499	0.0275811	0.0147232	0.0610232	0.926801	-0.0350485	0.0177347	0.0497525	0	0	0	0	0	0
	cg21310239	chr6	44183182	SLC29A1 (-8181);CAPN11 (+56635)			OpenSea	0	-0.115672	0.0259616	8.40139e-06	0.201499	-0.0325553	0.0216718	0.133051	0.984991	0.0113248	0.0269693	0.675081	0	0	0	0	0	0
	cg13057875	chr1	8343004	ERRFI1 (-256637);SLC45A1 (-34882)			OpenSea	1	0.0792364	0.0177886	8.45343e-06	0.201499	0.0198892	0.0188076	0.290269	0.999985	-0.00794837	0.0218446	0.716417	0	0	0	0	0	0
	cg15183692	chr4	40192660	RHOH (-5867);N4BP2 (+134215)	RHOH;RHOH	1stExon;5'UTR	OpenSea	1	0.0387298	0.0087097	8.75803e-06	0.201499	0.00170618	0.00965344	0.859694	0.999985	-0.0359029	0.0125215	0.00466712	0	0	0	0	0	0
	cg22357986	chr2	159991977	WDSUB1 (+151126);TANC1 (+166795)	TANC1;TANC1	Body;Body	OpenSea	1	-0.155245	0.0349167	8.77614e-06	0.201499	-0.0506882	0.0360053	0.159198	0.994046	0.0884104	0.0440048	0.0461176	0	0	0	0	0	0
	cg14423692	chr1	156611425	BCAN (-315)	BCAN;BCAN	TSS1500;TSS1500	N_Shore	0	0.0379052	0.00852707	8.81798e-06	0.201499	0.0115311	0.00918648	0.209391	0.999985	-0.0278433	0.0122066	0.0237968	0	0	0	0	0	0
	cg05437823	chr6	50813676	TFAP2B (+27241)	TFAP2B	3'UTR	Island	1	-0.107767	0.0243835	9.92297e-06	0.214506	0.0417217	0.0349124	0.232064	0.999985	0.106811	0.0352477	0.00282749	0	0	0	0	0	0
	cg08944448	chr22	35448951	ISX (-13178)			OpenSea	0	-0.0343578	0.00777577	9.97389e-06	0.214506	-0.0104159	0.00712448	0.143751	0.988673	0.0215403	0.0105898	0.043508	0	0	0	0	0	0
									Association in CN subjects				Association in AD subjects				DNAm x group interaction
	significant in AD subjects								estimate	se	pValue	FDR	estimate	se	pValue	FDR	estimate	se	pValue	Zhang et al. (2020) CpG	Zhang et al. (2020) DMR	Shireby et al. (2022) meta-analysis	Shireby et al. (2022) P:CERAD	Shireby et al. (2022) P:Braak	Shireby et al. (2022) P:Thal
	cg03492603	chr15	62513534	TLN2 (-340030);C2CD4B (-56053)			N_Shelf	0	0.00463272	0.0162204	0.775188	0.999811	-0.188067	0.0287382	5.98554e-11	4.37484e-05	-0.138284	0.0349926	0.000113786	0	0	0	0	0	0
	cg07637143	chr1	234833313	IRF2BP2 (-88043);TOMM20 (+458938)			OpenSea	0	0.0136182	0.0128359	0.28872	0.993346	-0.102943	0.0167731	8.39005e-10	0.000293914	-0.0733741	0.0222627	0.00119586	0	0	0	0	0	0
	cg09379609	chr19	14196637	PALM3 (-26667);SAMD1 (+4883)	C19orf67	TSS200	Island	0	-0.113258	0.0899546	0.208001	0.983163	-0.303175	0.049869	1.2063e-09	0.000293914	-0.0869032	0.0941856	0.357489	0	0	0	0	0	0
	cg24037493	chr5	174905263	SFXN1 (-135)	SFXN1	TSS1500	N_Shore	0	0.00323065	0.0405807	0.936559	0.999811	0.0757016	0.0125871	1.8076e-09	0.000320016	0.0458078	0.0340479	0.1803	0	0	0	0	0	0
	cg16253115	chr19	33781998	SLC7A10 (-65243);CEBPA (+11472)			OpenSea	0	0.00123297	0.00779805	0.87438	0.999811	-0.082299	0.0137551	2.18902e-09	0.000320016	-0.0598222	0.017245	0.000662897	0	0	0	0	0	0
	cg24700475	chr7	126879927	GRM8 (+13421)	GRM8;GRM8;GRM8	Body;Body;Body	OpenSea	0	-0.0087058	0.0170675	0.609984	0.999811	-0.181801	0.0309125	4.07487e-09	0.000496434	-0.141453	0.0397591	0.000485598	0	0	0	0	0	0
	cg24303533	chr14	25279500	GZMB (-176028);STXBP6 (+240003)	STXBP6;STXBP6;STXBP6	3'UTR;3'UTR;3'UTR	OpenSea	0	-0.0470186	0.0532311	0.377068	0.998083	-0.0943546	0.0161782	5.47099e-09	0.000558039	-0.0390357	0.0506827	0.442259	0	0	0	0	0	0
	cg27658391	chr5	140023555	IK (-3800)	TMCO6	Body	N_Shelf	0	0.0309009	0.0728405	0.671411	0.999811	-0.0786671	0.0135609	6.59264e-09	0.000558039	-0.079558	0.0642782	0.217539	0	0	0	0	0	0
	cg25163647	chr3	99113791	DCBLD2 (-493259);COL8A1 (-243528)			OpenSea	0	0.0205696	0.0202656	0.310111	0.994877	-0.0698937	0.0120629	6.87073e-09	0.000558039	-0.0515728	0.0199394	0.0105384	0	0	0	0	0	0
	cg03275648	chr9	96940848	ZNF169 (-80745);PTPDC1 (+94103)	MIRLET7D	TSS1500	OpenSea	0	0.0558768	0.0392549	0.154613	0.971927	-0.0795285	0.0138575	9.52502e-09	0.000685119	-0.0874289	0.0362599	0.0169732	0	0	0	0	0	0
	cg08941871	chr16	88782854	CTU2 (+9984);PIEZO1 (+68765)	MIR4722;PIEZO1	TSS200;Body	S_Shore	0	-0.0032816	0.00764141	0.667584	0.999811	-0.0399563	0.00698881	1.08322e-08	0.000685119	-0.0267526	0.0108881	0.0150186	0	0	0	0	0	0
	cg10360323	chr17	41437877	ARL4D (-38450);TMEM106A (+73984)			N_Shore	1	0.000668001	0.010758	0.950501	0.999861	0.0433171	0.00758524	1.12491e-08	0.000685119	0.0408147	0.0117387	0.000644836	0	0	0	0	0	0
	cg17528170	chr2	98866217	CNGA3 (-96401);VWA3B (+162563)	VWA3B	Body	OpenSea	0	0.0167516	0.0408899	0.682054	0.999811	-0.0882914	0.0155063	1.24186e-08	0.000698293	-0.0811921	0.0404496	0.046318	0	0	0	0	0	0
	cg04901763	chr2	231577646	CAB39 (+87)	CAB39;CAB39;CAB39;CAB39	5'UTR;1stExon;TSS1500;TSS1500	Island	1	-0.0189032	0.0994593	0.849249	0.999811	0.184671	0.032763	1.73457e-08	0.000905524	0.154483	0.0785192	0.050768	0	0	0	0	0	0
	cg26701266	chr2	3472930	ADI1 (+50577);TRAPPC12 (+89474)	TTC15	Body	OpenSea	0	-0.00795929	0.036036	0.82518	0.999811	-0.0796695	0.014272	2.37522e-08	0.00115752	-0.0532424	0.0351499	0.131711	0	0	0	0	0	0
	cg19179869	chr12	5552386	NTF3 (+11108);ANO2 (+503012)	NTF3	Body	OpenSea	0	-0.0181614	0.0399317	0.649231	0.999811	-0.0755622	0.0137876	4.24267e-08	0.00193839	-0.0185271	0.0368267	0.615557	0	0	0	0	0	0
	cg24106918	chr20	1848013	SIRPG (-209589);SIRPA (-27929)			OpenSea	0	0.00682399	0.0107599	0.525957	0.999811	-0.0667286	0.0123184	6.06138e-08	0.00260644	-0.065345	0.0174156	0.000240756	0	0	0	0	0	0
	cg19712308	chr11	75936928	WNT11 (-19353);PRKRIR (+155058)			OpenSea	0	-0.0231673	0.032839	0.480498	0.999811	-0.0617603	0.011518	8.22914e-08	0.00334202	-0.017579	0.0301021	0.560012	0	0	0	0	0	0
	cg22192454	chr17	44135007	STH (+58392);KANSL1 (+135159)	KIAA1267	Body	OpenSea	0	0.00168087	0.0151216	0.911505	0.999811	-0.107075	0.0202171	1.1821e-07	0.00454813	-0.0945216	0.0267607	0.0005316	0	0	0	0	0	0
	cg21761813	chr4	121932026	PRDM5 (-88023);NDNF (+61647)			OpenSea	0	-0.0188207	0.0180599	0.297343	0.994608	-0.0880979	0.0167019	1.32966e-07	0.00464145	-0.0555899	0.0237131	0.0202271	0	0	0	0	0	0
	cg19083177	chr9	138391791	C9orf116 (-74);MRPS2 (-39)	MRPS2;MRPS2;MRPS2;MRPS2;MRPS2;C9orf116;C9orf116	TSS1500;TSS1500;TSS1500;TSS1500;TSS1500;TSS200;TSS200	Island	0	-0.119977	0.0855896	0.160977	0.973387	-0.583109	0.110558	1.33334e-07	0.00464145	-0.33339	0.129707	0.0110229	0	0	0	0	0	0
	cg08862035	chr2	2617432	TRAPPC12 (-766025);MYT1L (-282545)			OpenSea	1	-0.0514946	0.0301156	0.0872802	0.943682	0.0854055	0.016321	1.66889e-07	0.00554456	0.105364	0.0290054	0.000371864	0	0	0	0	0	0
	cg09782259	chr13	33739402	STARD13 (+120490);KL (+148832)	STARD13;STARD13;STARD13;STARD13;STARD13;STARD13	Body;5'UTR;5'UTR;Body;Body;Body	OpenSea	0	-0.0261913	0.0548538	0.633012	0.999811	-0.0881206	0.0169125	1.8847e-07	0.00567483	-0.0760114	0.0486614	0.120148	0	0	0	0	0	0
	cg04862249	chr17	4982244	ZFP3 (+702)	ZFP3	5'UTR	S_Shore	0	-0.0652169	0.0923606	0.480107	0.999811	0.376015	0.0721761	1.89138e-07	0.00567483	0.305976	0.108779	0.00549283	0	0	0	0	0	0
	cg12467852	chr6	163755094	PARK2 (-606292);QKI (-80581)			OpenSea	1	-0.0141192	0.0149103	0.343659	0.997194	-0.0367109	0.00705307	1.94069e-07	0.00567483	-0.0104879	0.0148061	0.479705	0	0	0	1	0	0
	cg20841156	chr12	120652778	RPLP0 (-13877);PXN (+50785)	PXN;PXN;PXN	Body;Body;Body	S_Shore	0	-0.0397855	0.0228233	0.081296	0.938258	-0.221918	0.0427059	2.03191e-07	0.00571305	-0.149094	0.0503923	0.00353302	0	0	0	0	0	0
	cg24271161	chr2	25841823	DNMT3A (-276365);DTNB (+54680)	DTNB;DTNB;DTNB;DTNB;DTNB;DTNB;DTNB;DTNB	Body;Body;Body;Body;Body;Body;Body;Body	OpenSea	1	0.0598625	0.0524659	0.253883	0.990326	-0.102298	0.0197135	2.11149e-07	0.00571691	-0.12584	0.0478638	0.00934976	0	0	0	0	0	0
	cg00250658	chr1	223349112	TLR5 (-38484);SUSD4 (+188289)			OpenSea	1	0.00601903	0.0204673	0.768708	0.999811	0.13512	0.0261708	2.42972e-07	0.00634256	0.047803	0.0178075	0.00798882	0	0	0	0	0	0
	cg07921886	chr4	25843793	SEL1L3 (+20788);SLC34A2 (+186328)	SEL1L3;SEL1L3;SEL1L3	Body;Body;Body	OpenSea	1	0.0176875	0.0171334	0.301916	0.994759	-0.0814875	0.0159636	3.31557e-07	0.00835798	-0.0833289	0.023566	0.000524397	0	0	0	0	0	0
	cg09879434	chr1	85462815	MCOLN2 (-193)	MCOLN2	TSS200	Island	0	0.223953	0.151198	0.138558	0.967173	0.551412	0.108792	4.00946e-07	0.00976869	0.185172	0.174509	0.290156	0	0	0	0	0	0
	cg25642180	chr15	68000384	SKOR1 (-111658);MAP2K5 (+165338)	MAP2K5;MAP2K5	Body;Body	OpenSea	0	-0.00109491	0.0234272	0.96271	0.999861	-0.100591	0.0198786	4.18694e-07	0.00987367	-0.0683628	0.0287267	0.0184381	0	0	0	0	0	0
	cg18492210	chr5	31796424	PDZD2 (+156908);GOLPH3 (+378032)			OpenSea	0	-0.00150398	0.00847546	0.859141	0.999811	-0.0889301	0.0176225	4.50304e-07	0.0102873	-0.0682561	0.0203793	0.000999132	0	0	0	0	0	0
	cg10195889	chr6	133055528	VNN3 (+303)	VNN3;VNN3;VNN3;VNN3	ExonBnd;ExonBnd;5'UTR;5'UTR	OpenSea	0	-0.00190045	0.00924093	0.837047	0.999811	-0.0687137	0.0137502	5.81484e-07	0.0128816	-0.0464238	0.0178473	0.0101148	0	0	0	0	0	0
	cg08992324	chr17	41438402	ARL4D (-37925);TMEM106A (+74509)			Island	1	-0.0017965	0.00976017	0.85395	0.999811	0.038262	0.00767213	6.12732e-07	0.0131725	0.0371841	0.012588	0.00358488	0	0	0	0	0	0
	cg00367327	chr22	44419885	PARVG (-156885);PARVB (+24795)	PARVB;PARVB	Body;TSS1500	Island	0	-0.00796763	0.0939459	0.932399	0.999811	0.358483	0.0720129	6.4228e-07	0.0131818	0.263719	0.113286	0.0211017	0	0	0	0	0	0
	cg04275707	chr20	20033092	C20orf26 (-104)	CRNKL1;C20orf26	Body;TSS200	Island	0	0.115361	0.183689	0.529997	0.999811	0.816013	0.163991	6.49232e-07	0.0131818	0.308753	0.22614	0.173967	0	0	0	0	0	0
	cg25293328	chr19	2611690	GNG7 (+91017);GADD45B (+135566)	GNG7	5'UTR	S_Shore	1	0.0103837	0.00800885	0.194798	0.980925	-0.0452851	0.00912604	6.9712e-07	0.0137738	-0.0338634	0.0113584	0.00329378	0	0	0	0	0	0
	cg26800253	chr1	184790729	EDEM3 (-66683);FAM129A (+152953)	FAM129A	Body	OpenSea	0	-0.0140059	0.0139513	0.315408	0.995295	-0.0838408	0.0169707	7.79988e-07	0.0147301	-0.0481927	0.0214841	0.0261842	0	0	0	0	0	0
	cg14989642	chr6	26224013	HIST1H3E (-1370)	HIST1H3E	TSS1500	N_Shore	1	-0.0217311	0.0317911	0.494243	0.999811	0.0706464	0.0143281	8.19585e-07	0.0147301	0.063796	0.0332823	0.0569489	0	0	0	0	0	0
	cg05597838	chr16	19191796	CLEC19A (-105305);SYT17 (+12226)	SYT17	Body	N_Shelf	0	0.0618115	0.0676032	0.360551	0.997194	-0.363211	0.0736663	8.20333e-07	0.0147301	-0.238317	0.0924004	0.0107549	0	0	0	0	0	0
	cg12648677	chr1	1447365	ATAD3A (-190)	ATAD3A;ATAD3A;ATAD3A	TSS200;TSS200;TSS1500	Island	0	0.259235	0.125342	0.0386195	0.888916	0.396485	0.0804385	8.26242e-07	0.0147301	0.0559519	0.134564	0.678083	0	0	0	0	0	0
	cg02384682	chr5	122372479	PPIC (-44)	PPIC	TSS200	Island	0	-0.124347	0.107558	0.247635	0.989349	0.282902	0.0575376	8.79524e-07	0.0151604	0.216579	0.104451	0.0396419	0	0	0	0	0	0
	cg05477921	chr15	100685723	LYSMD4 (-412098);ADAMTS17 (+196487)	ADAMTS17	Body	OpenSea	0	0.0176905	0.0127094	0.163948	0.97378	-0.0858543	0.0174708	8.91723e-07	0.0151604	-0.0765475	0.021966	0.000627343	0	0	0	0	0	0
	cg11036833	chr5	115152494	CDO1 (+157)	CDO1	TSS200	Island	0	-0.0411296	0.0489173	0.40045	0.99901	0.218099	0.0444403	9.21521e-07	0.0153086	0.145333	0.0570175	0.0116953	0	0	0	0	0	0
	cg20030664	chr8	12613624	LONRF1 (-626)	LONRF1	TSS1500	S_Shore	1	0.126486	0.106947	0.236933	0.988587	0.564879	0.115882	1.09025e-06	0.0177091	0.240961	0.163489	0.142378	0	0	0	0	0	0
	cg00772587	chr2	101591182	RPL31 (-27563);NPAS2 (+154569)	LOC101927142;NPAS2	Body;Body	OpenSea	0	-0.00279757	0.0230196	0.903258	0.999811	-0.156354	0.0321772	1.1789e-06	0.0183812	-0.113881	0.0410657	0.00617562	0	0	0	0	0	0
	cg23995169	chr2	45835706	SIX2 (-599138);SRBD1 (+2714)	SRBD1	5'UTR	N_Shelf	0	-0.0233861	0.0279413	0.402597	0.999031	-0.0706812	0.0145473	1.18173e-06	0.0183812	-0.0203451	0.0284105	0.47491	0	0	0	0	0	0
	cg22379719	chr16	68278605	PLA2G15 (-642)	PLA2G15	TSS1500	N_Shore	1	0.0415203	0.0272513	0.12761	0.963938	0.0902019	0.0185827	1.20939e-06	0.0184167	0.0286296	0.0293064	0.330013	0	0	0	0	0	0
	cg01012439	chr8	140802559	C8orf17 (-140857);KCNK9 (-87261)	TRAPPC9;TRAPPC9	Body;Body	OpenSea	0	0.0477022	0.0707617	0.500241	0.999811	0.46031	0.095028	1.27279e-06	0.0189866	0.255854	0.0991969	0.0107528	0	0	0	0	0	0
	cg05170040	chr2	65422256	RAB1A (-65017);ACTR2 (-32715)			OpenSea	0	-0.0360866	0.0409182	0.377809	0.998083	-0.0867945	0.0179636	1.35403e-06	0.0197976	-0.0429184	0.0356554	0.230389	0	0	0	0	0	0
	cg00512487	chr20	3451768	ATRN (+82)	ATRN;ATRN;ATRN	1stExon;1stExon;1stExon	Island	0	0.112937	0.0740323	0.127134	0.963938	0.139313	0.0288877	1.41719e-06	0.0203117	0.0452213	0.0580911	0.43739	0	0	0	0	0	0
	cg16353624	chr6	74160974	MB21D1 (+1025);DDX43 (+56504)	C6orf150	Body	N_Shore	1	0.07842	0.0423647	0.064161	0.925512	-0.184864	0.0386464	1.72315e-06	0.0242257	-0.154688	0.0570833	0.00742505	0	0	0	0	0	0
	cg14856734	chr18	77793554	RBFA (-804)	C18orf22	TSS1500	Island	0	0.0179891	0.121146	0.881967	0.999811	-0.662128	0.138676	1.80047e-06	0.0244135	-0.396627	0.167712	0.0191679	0	0	0	0	0	0
	cg04822973	chr14	68086311	ARG2 (-204)	ARG2	TSS1500	Island	0	-0.00100577	0.0624384	0.987135	0.999948	0.327366	0.068569	1.80357e-06	0.0244135	0.230309	0.0902724	0.0116199	0	0	0	0	0	0
	cg22098324	chr2	232645906	PDE6D (+113)	PDE6D;PDE6D	1stExon;5'UTR	Island	0	0.00836691	0.146234	0.954386	0.999861	0.602502	0.126404	1.87442e-06	0.0247457	0.38443	0.168719	0.0239475	0	0	0	0	0	0
	cg01590342	chr6	16295454	GMPR (+56644);ATXN1 (+466233)	GMPR	3'UTR	OpenSea	0	0.0596037	0.0673914	0.376465	0.998048	0.307999	0.0646486	1.89582e-06	0.0247457	0.157706	0.0902434	0.0823564	0	0	0	0	0	0
	cg00591070	chr8	74660329	STAU2 (-1158)	STAU2;STAU2;STAU2;STAU2;STAU2;STAU2;STAU2	TSS1500;TSS1500;TSS1500;TSS1500;TSS1500;TSS1500;TSS1500	S_Shore	1	0.0146391	0.0144564	0.311239	0.994877	0.0671196	0.0141151	1.98266e-06	0.0254252	0.0278034	0.0197462	0.160956	0	0	0	0	0	0
	cg22369521	chr14	101947529	RTL1 (-596346);DIO3 (-80159)			OpenSea	0	0.0209924	0.011517	0.0683463	0.928776	-0.0501749	0.0105731	2.07971e-06	0.0259806	-0.061644	0.0154129	9.47302e-05	0	0	0	0	0	0
	cg18643092	chr12	13233802	GSG1 (+22777);KIAA1467 (+36585)	KIAA1467	3'UTR	OpenSea	0	0.00604918	0.0502362	0.904167	0.999811	-0.237934	0.0501558	2.09673e-06	0.0259806	-0.0829261	0.0654051	0.206583	0	0	0	0	0	0
	cg09373363	chr2	217658323	IGFBP5 (-98076);TNP1 (+66464)			OpenSea	0	-0.0637969	0.071616	0.373015	0.997674	-0.348504	0.0735564	2.15954e-06	0.0261516	-0.192254	0.0930993	0.0404456	0	0	0	0	0	0
	cg10552385	chr13	48878037	RB1 (+127)	RB1;RB1	5'UTR;1stExon	Island	0	-0.11408	0.0926666	0.218283	0.98484	0.14585	0.0307977	2.18241e-06	0.0261516	0.210004	0.0761215	0.0064407	0	0	0	0	0	0
	cg10584271	chr3	52814643	ITIH3 (-14171);ITIH1 (+3036)	ITIH1;ITIH1;ITIH1;ITIH1	5'UTR;Body;5'UTR;Body	OpenSea	0	-0.00515404	0.0111626	0.644267	0.999811	-0.0461643	0.00976943	2.29707e-06	0.0270858	-0.0278223	0.0134808	0.0405607	0	0	0	0	0	0
	cg18745933	chr5	66187720	MAST4 (+295532);CD180 (+304907)	MAST4;MAST4;MAST4;MAST4	Body;Body;Body;Body	OpenSea	0	0.0195767	0.0588226	0.739289	0.999811	-0.132506	0.028074	2.35989e-06	0.0272043	-0.111637	0.0620312	0.0736925	0	0	0	0	0	0
	cg02034447	chr16	89574710	SPG7 (-101)	SPG7;SPG7	TSS200;TSS200	Island	0	0.0991663	0.118054	0.40091	0.99901	0.336236	0.071336	2.4358e-06	0.0272043	0.0921707	0.118857	0.439142	0	0	0	0	0	0
	cg11921812	chr7	123175451	IQUB (-2450)	IQUB;IQUB	TSS1500;TSS1500	S_Shore	1	-0.0166969	0.0100407	0.0963239	0.949319	-0.0382982	0.00812838	2.4573e-06	0.0272043	-0.0149561	0.0117573	0.205098	0	0	0	0	0	0
	cg14728691	chr8	102706798	GRHL2 (+202139);NCALD (+430337)	NCALD;NCALD;NCALD;NCALD;NCALD;NCALD;NCALD;NCALD	Body;Body;Body;Body;Body;Body;Body;Body	OpenSea	0	-0.0317424	0.0382873	0.407061	0.999031	-0.0734602	0.0155936	2.46614e-06	0.0272043	0.00624524	0.0360504	0.862673	0	0	0	0	0	0
	cg09830338	chr19	58512299	C19orf18 (-26398);ZNF606 (+2418)	ZNF606	Body	N_Shore	0	-0.0631818	0.0592396	0.286168	0.993275	-0.311902	0.0662966	2.54334e-06	0.0272043	-0.230107	0.0856291	0.00792448	0	0	0	0	0	0
	cg22608619	chr1	10703231	CASZ1 (+153474);PEX14 (+168288)	CASZ1	Body	S_Shore	0	0.0277267	0.0167293	0.097445	0.949966	0.0964804	0.0205108	2.55231e-06	0.0272043	0.0573611	0.0261778	0.0298048	0	0	0	0	0	0
	cg17948565	chr19	3803114	MATK (-1305)	MATK	TSS1500	S_Shore	0	0.0163055	0.0762708	0.830727	0.999811	-0.36016	0.0765856	2.56759e-06	0.0272043	-0.239205	0.099994	0.0178455	0	0	0	0	0	0
	cg09889987	chr6	32782136	HLA-DQB2 (-50870);HLA-DOB (+2689)	HLA-DOB	Body	OpenSea	0	0.0576317	0.0689195	0.40304	0.999031	-0.29267	0.0624753	2.80586e-06	0.0293042	-0.234309	0.0896527	0.0097702	0	0	0	0	0	0
	cg03853274	chr2	1052702	TPO (-364531);SNTG2 (+106149)	SNTG2	Body	Island	0	-0.0213893	0.0621383	0.730667	0.999811	-0.205601	0.0439314	2.86855e-06	0.0295369	-0.092804	0.0681172	0.174879	0	0	0	0	0	0
	cg12720971	chr19	695642	PRSS57 (-183)	PRSSL1	TSS200	OpenSea	0	-0.0237509	0.0410744	0.563089	0.999811	0.205199	0.0440685	3.2182e-06	0.0325283	0.146176	0.0510959	0.0047591	1	0	0	0	0	0
	cg12716837	chr4	7518360	PSAPL1 (-81661);AFAP1 (+423293)	SORCS2	Body	OpenSea	0	-0.002436	0.00634045	0.700818	0.999811	-0.0331006	0.00711476	3.28156e-06	0.0325283	-0.0222824	0.00976955	0.0238087	0	0	0	0	0	0
	cg15362619	chr2	197036886	STK17B (-588)	STK17B	TSS1500	S_Shore	0	-0.00491134	0.0148172	0.740283	0.999811	0.0768747	0.0165264	3.29303e-06	0.0325283	0.0192551	0.0179443	0.284777	0	0	0	0	0	0
	cg04685839	chr7	35064522	DPY19L1 (+13131);NPSR1 (+366626)	DPY19L1	Body	OpenSea	1	0.0295353	0.0657716	0.6534	0.999811	-0.264229	0.0568636	3.373e-06	0.0325951	-0.303094	0.0839332	0.000401599	0	0	0	0	0	0
	cg22685369	chr1	234040395	SLC35F3 (-284)	SLC35F3	TSS1500	Island	0	-0.055518	0.0293878	0.0588684	0.919303	0.268369	0.0577673	3.38897e-06	0.0325951	0.200947	0.0670119	0.00312118	0	0	0	0	0	0
	cg12135730	chr16	87856819	KLHDC4 (-57265);SLC7A5 (+46275)			OpenSea	1	-0.00339424	0.0624968	0.956675	0.999861	0.307443	0.0662443	3.46608e-06	0.0327132	0.193587	0.0921484	0.0371403	0	0	0	0	0	0
	cg16675193	chr19	57631227	USP29 (-184)	USP29	TSS1500	S_Shore	0	-0.0236957	0.0243453	0.330386	0.996831	-0.181409	0.0391015	3.49405e-06	0.0327132	-0.100801	0.046014	0.0298458	0	0	0	0	0	0
	cg20186791	chr2	165545776	GRB14 (-67419);COBLL1 (+152146)	SNORA70F;COBLL1;COBLL1;COBLL1;COBLL1	TSS1500;Body;Body;Body;Body	OpenSea	0	-0.00163043	0.0202497	0.935814	0.999811	-0.0778973	0.0167998	3.53877e-06	0.0327132	-0.0524937	0.022028	0.0182797	0	0	0	0	0	0
	cg03755698	chr2	224760124	AP1S3 (-57826);WDFY1 (+49980)	WDFY1	Body	OpenSea	1	0.0431188	0.0548331	0.431661	0.999274	-0.0785969	0.0169654	3.60822e-06	0.0327132	-0.0812041	0.0449284	0.0724767	0	0	0	0	0	0
	cg04301719	chr15	89164530	AEN (+4)	AEN;AEN	5'UTR;1stExon	Island	0	-0.2057	0.135617	0.129319	0.964681	-0.547052	0.118106	3.62447e-06	0.0327132	-0.138893	0.160262	0.387356	0	0	0	0	0	0
	cg21821332	chr18	56747174	SEC11C (-59535);ZNF532 (+217343)			OpenSea	0	-0.0214982	0.0680425	0.752026	0.999811	-0.317668	0.0686306	3.68057e-06	0.0328144	-0.183307	0.0952101	0.0558718	0	0	0	0	0	0
	cg00278753	chr2	3383388	TRAPPC12 (-69)	TRAPPC12	TSS200	Island	0	0.038161	0.107908	0.723617	0.999811	0.350243	0.0758562	3.88917e-06	0.0342514	0.32971	0.118259	0.00591094	0	0	0	0	0	0
	cg11919138	chr20	57607692	ATP5E (-256)	ATP5E;ATP5E	TSS1500;TSS1500	Island	0	0.0656001	0.10498	0.532056	0.999811	0.274624	0.0595538	4.00018e-06	0.0348097	0.155746	0.111534	0.164427	0	0	0	0	0	0
	cg08599909	chr7	1299363	UNCX (+26821);MICALL2 (+199775)			OpenSea	0	-0.0245254	0.0220042	0.265023	0.99094	-0.120481	0.0261733	4.16048e-06	0.0355246	-0.0566884	0.030461	0.0644791	0	0	0	0	0	0
	cg10178263	chr1	145473631	LIX1L (-3454);POLR3GL (-3245)	ANKRD34A	Body	Island	1	-0.0267222	0.0390307	0.493556	0.999811	-0.420238	0.0913105	4.17891e-06	0.0355246	-0.222363	0.0968984	0.0229742	0	0	0	0	0	0
	cg10860019	chr2	121426120	GLI2 (-123865);INHBB (+322402)			OpenSea	0	-0.0400722	0.0306885	0.191623	0.980925	-0.10984	0.0238976	4.30115e-06	0.0361025	-0.0349935	0.0362715	0.33604	0	0	0	0	0	0
	cg01373599	chr10	367490	ZMYND11 (+187067);DIP2C (+368116)	DIP2C	Body	Island	0	-0.0152433	0.0119084	0.20052	0.981963	-0.103446	0.022517	4.34565e-06	0.0361025	-0.0602688	0.0261443	0.0223689	0	0	0	0	0	0
	cg25813100	chr3	22158910	ZNF385D (-365984)			OpenSea	0	0.0131483	0.0177604	0.459115	0.999811	-0.0457223	0.00996404	4.46004e-06	0.0363711	-0.0379773	0.019808	0.0568907	0	0	0	0	0	0
	cg13223027	chr2	157749495	GALNT5 (-364615);GPD2 (+457543)			OpenSea	0	-0.0075371	0.00581306	0.194769	0.980925	-0.0326361	0.00711349	4.47748e-06	0.0363711	-0.0189305	0.00986806	0.0567515	0	0	0	0	0	0
	cg04021745	chr1	236445389	ERO1LB (-105)	ERO1LB	TSS200	Island	0	-0.126628	0.0862972	0.142277	0.968061	0.336501	0.0735295	4.72972e-06	0.0379923	0.275246	0.11102	0.0141465	0	0	0	0	0	0
	cg00434211	chr19	44871558	ZNF112 (-10727);ZNF285 (+34197)			OpenSea	0	-0.0148171	0.0111045	0.182087	0.978934	-0.0468998	0.0102592	4.84347e-06	0.0384888	-0.0256583	0.0145466	0.07956	0	0	0	0	0	0
	cg06753617	chr5	10249523	CCT5 (-510);FAM173B (+475)	CCT5;CCT5;CCT5;CCT5;CCT5;FAM173B;FAM173B;FAM173B;FAM173B;FAM173B;FAM173B	TSS1500;TSS1500;TSS1500;TSS1500;TSS1500;Body;Body;Body;Body;Body;Body	N_Shore	0	0.10748	0.117055	0.358519	0.997194	0.560611	0.12291	5.08711e-06	0.0399844	0.1526	0.167142	0.362546	0	0	0	0	0	0
	cg08635242	chr17	28706081	CPD (+159)	CPD	1stExon	Island	0	0.245287	0.103355	0.0176326	0.824829	0.506674	0.111183	5.18605e-06	0.040216	0.156486	0.11361	0.170209	0	0	0	0	0	0
	cg18353597	chr19	56113869	FIZ1 (-2977);ZNF865 (-2902);ZNF524 (+625)	ZNF524	Body	Island	0	-0.0339728	0.080616	0.673439	0.999811	-0.359597	0.0789364	5.22583e-06	0.040216	-0.260191	0.106876	0.0159526	0	0	0	0	0	0
	cg14214853	chr20	6138560	BMP2 (-609751);FERMT1 (-34370)			OpenSea	0	-0.0112249	0.044169	0.799378	0.999811	-0.165651	0.0363889	5.30858e-06	0.0402295	-0.135651	0.0466662	0.00414087	0	0	0	0	0	0
	cg13770747	chr2	110966283	NPHP1 (-3665)			N_Shelf	0	0.0583937	0.0690867	0.397993	0.998934	-0.351745	0.0773614	5.44813e-06	0.0402295	-0.254667	0.0967638	0.00927836	0	0	0	0	0	0
	cg00621786	chr15	101971753	SNRPA1 (-136298);PCSK6 (+58120)	PCSK6;PCSK6;PCSK6;PCSK6;PCSK6;PCSK6;PCSK6	Body;Body;Body;Body;Body;Body;Body	OpenSea	0	-0.0304477	0.0373953	0.415513	0.999031	-0.134858	0.0296606	5.45035e-06	0.0402295	-0.041528	0.0441783	0.348554	0	0	0	0	0	0
	cg09806612	chr16	546727	CAPN15 (-31129);RAB11FIP3 (+71109)	RAB11FIP3;RAB11FIP3	Body;Body	OpenSea	0	0.0243144	0.023203	0.294689	0.994437	0.0895296	0.0196957	5.47648e-06	0.0402295	0.0463562	0.026924	0.0869461	0	0	0	0	0	0
	cg00991492	chr8	143879729	GML (-36488);LY6D (-11722)			Island	1	0.00747424	0.00909548	0.411224	0.999031	0.0456571	0.0100465	5.50353e-06	0.0402295	0.0315203	0.0143103	0.028974	0	0	0	0	0	0
	cg19103704	chr19	40440963	FCGBP (-431)	FCGBP	TSS1500	OpenSea	0	0.00196486	0.0165781	0.905667	0.999811	-0.0760501	0.0167477	5.60148e-06	0.0405461	-0.056013	0.0215341	0.0101156	0	0	0	0	0	0
	cg07530005	chr22	47445098	TBC1D22A (+286581)	TBC1D22A;TBC1D22A;TBC1D22A;TBC1D22A;TBC1D22A	Body;Body;Body;Body;Body	OpenSea	0	0.00392523	0.011612	0.735351	0.999811	-0.0433542	0.009554	5.68477e-06	0.0407456	-0.036009	0.0149044	0.0167575	0	0	0	0	0	0
	cg08364149	chr4	86663218	ARHGAP24 (+266952);MAPK10 (+617998)	ARHGAP24	Body	OpenSea	0	-0.028384	0.042565	0.504862	0.999811	0.197918	0.0436722	5.84482e-06	0.04148	0.132618	0.0566308	0.0203567	0	0	0	0	0	0
	cg13379763	chr2	219892516	CRYBA2 (-34382);CCDC108 (+13729)	CCDC108	Body	OpenSea	0	0.0285046	0.0177673	0.108644	0.955591	-0.0541581	0.0119615	5.96392e-06	0.0419244	-0.0672308	0.0207114	0.00141089	0	0	0	0	0	0
	cg15054954	chr10	111966886	MXI1 (-477)	MXI1	TSS1500	N_Shore	1	-0.0271315	0.013887	0.0507303	0.912621	0.0624882	0.0138388	6.31868e-06	0.043828	0.0559627	0.017849	0.00202469	0	0	0	0	0	0
	cg22827507	chr19	409061	C2CD4C (+78)	C2CD4C;C2CD4C	5'UTR;1stExon	Island	0	-0.131284	0.0701409	0.0612422	0.922381	0.212474	0.0470681	6.35553e-06	0.043828	0.192503	0.060657	0.0017889	0	0	0	0	0	0
	cg26569316	chr10	85986447	LRIT2 (-1166)	LRIT2;LRIT2	TSS1500;TSS1500	OpenSea	0	0.0195477	0.017263	0.257494	0.990337	-0.0691359	0.0153366	6.5478e-06	0.0447384	-0.072177	0.0229032	0.00192255	0	0	0	0	0	0
	cg23403636	chr1	147781212	NBPF24 (-181664);PPIAL4A (+174207)	NBPF8;NBPF8;NBPF8	Body;Body;Body	N_Shore	0	-0.0271361	0.015387	0.0778014	0.936958	-0.0469414	0.0104306	6.78441e-06	0.0458043	-0.0193656	0.0166457	0.246307	0	0	0	0	0	0
	cg21263208	chr1	247285935	ZNF669 (-18262);ZNF124 (+49383)			N_Shelf	0	-0.0164759	0.0085806	0.054838	0.916771	-0.0390262	0.00867449	6.8291e-06	0.0458043	-0.017488	0.0122677	0.155847	0	0	0	0	0	0
	cg11418036	chr1	202113262	ARL8A (+607)	ARL8A	Body	Island	1	-0.0292375	0.0926622	0.752348	0.999811	0.422461	0.0939817	6.95155e-06	0.0458296	0.292142	0.132893	0.0292856	0	0	0	0	0	0
	cg16667175	chr2	66911808	ETAA1 (-712643);MEIS1 (+249277)	LOC100507073	Body	OpenSea	0	0.0299449	0.0272159	0.271218	0.991787	-0.0879347	0.0195629	6.95825e-06	0.0458296	-0.0910142	0.0294761	0.00235806	0	0	0	0	0	0
	cg00945285	chr7	56164254	PHKG1 (-3611)			OpenSea	1	-0.00682626	0.0336524	0.839242	0.999811	0.149098	0.0332506	7.32233e-06	0.0477901	0.134586	0.0416743	0.00149028	0	0	0	0	0	0
	cg10772210	chr14	24605565	PSME1 (+157)	PSME1;PSME1	Body;Body	Island	0	0.0785127	0.107995	0.467234	0.999811	0.61586	0.137895	7.96329e-06	0.0515136	0.348934	0.187276	0.0641681	0	0	0	0	0	0
	cg18055565	chr15	39917409	THBS1 (+44116);GPR176 (+295684)	FSIP1	Body	OpenSea	1	0.0152534	0.0138686	0.271404	0.991838	-0.0677625	0.0151871	8.12672e-06	0.0521172	-0.0387102	0.0174802	0.0281306	0	0	0	0	0	0
	cg17038965	chr11	67401051	NUDT8 (-3660)	TBX10	Body	S_Shelf	0	0.0519655	0.0700315	0.458077	0.999811	-0.266785	0.0598216	8.20929e-06	0.052189	-0.252632	0.0860424	0.0037865	0	0	0	0	0	0
	cg18893176	chr14	93672789	UBR7 (-612);C14orf142 (+650)	C14orf142;UBR7;UBR7	Body;TSS1500;TSS1500	N_Shore	1	0.00920028	0.0426201	0.829103	0.999811	-0.265604	0.0596076	8.35609e-06	0.0526643	-0.0902681	0.0645326	0.163706	0	0	0	0	0	0
	cg11325146	chr15	98972040	IGF1R (-220160);ARRDC4 (+468113)			S_Shore	0	0.00873889	0.00940065	0.352582	0.997194	0.0432458	0.00971426	8.51536e-06	0.0532017	0.0174024	0.0136545	0.204242	0	0	0	0	0	0
	cg18136664	chr7	50419399	IKZF1 (+71082);FIGNL1 (+98023)	IKZF1;IKZF1;IKZF1;IKZF1;IKZF1;IKZF1;IKZF1;IKZF1;IKZF1;IKZF1;IKZF1;IKZF1;IKZF1;IKZF1;IKZF1;IKZF1;IKZF1	Body;Body;Body;Body;Body;Body;Body;Body;Body;Body;Body;Body;Body;Body;Body;Body;Body	OpenSea	1	0.0282026	0.0154744	0.0683758	0.928776	0.0685312	0.0154012	8.59748e-06	0.0532596	0.0127928	0.0184123	0.488138	0	0	0	0	0	0
	cg03060610	chr10	64563185	ADO (-1331)	ADO	TSS1500	N_Shore	0	0.0754434	0.0634145	0.234174	0.988251	0.388194	0.0873036	8.72786e-06	0.053613	0.168494	0.0973435	0.0852911	0	0	0	0	0	0
	cg02876193	chr19	35643885	FXYD5 (-1791)	FXYD7	Body	N_Shore	1	-0.0335283	0.0170839	0.0496943	0.911083	0.0947839	0.0213385	8.9152e-06	0.053691	0.0669796	0.0229562	0.00400592	0	0	0	0	0	0
	cg06476606	chr10	91061728	IFIT2 (+17)	IFIT2;IFIT2	5'UTR;1stExon	OpenSea	0	0.00226281	0.091953	0.98038	0.999861	-0.380597	0.0856999	8.95351e-06	0.053691	-0.253462	0.110869	0.0234882	0	0	0	0	0	0
	cg00946160	chr20	10154032	SNAP25 (-45446);ANKEF1 (+138336)	SNAP25-AS1	Body	S_Shore	0	0.0342576	0.0574229	0.550794	0.999811	-0.29234	0.0658292	8.95962e-06	0.053691	-0.18731	0.0773716	0.0165402	0	0	0	0	0	0
	cg17870914	chr2	198168133	PGAP1 (-376679);ANKRD44 (+7378)	ANKRD44-IT1;ANKRD44;ANKRD44	TSS1500;Body;Body	OpenSea	0	-0.0467701	0.0366174	0.201501	0.982378	0.173998	0.0392202	9.14478e-06	0.0543473	0.0962612	0.0463357	0.0392702	0	0	0	0	0	0
	cg03895690	chr16	84150676	MBTPS1 (-166)	MBTPS1	TSS200	Island	0	-0.104674	0.131283	0.425258	0.999035	0.253027	0.0571388	9.49714e-06	0.0559862	0.241378	0.12165	0.0488524	0	0	0	0	0	0
	cg22657448	chr15	97863101	ARRDC4 (-640827);SPATA8 (+536483)			OpenSea	0	0.0465279	0.0494399	0.34666	0.997194	-0.210285	0.0475959	9.95675e-06	0.0582345	-0.192746	0.0576891	0.00102709	0	0	0	0	0	0

## Sheet: S6
	Supplementary Table 6 Significant CpGs associated with CSF phosphorylated tau181 in cognitive normal (CN) and Alzheimer's disease (AD) subjects. Values highlighted in red are significant associations with P-value < 10-5, FDR < 0.05, or disease by DNAm interaction with P-value < 0.05. Also highlighted in red are genes with significant CpGs in the promoter regions. Highlights in yellow indicates ov…
	cpg	Annotations							Association in CN subjects				Association in AD subjects				DNAm*Diagnosis interaction			Comparison With Literature
		chr	position	GREAT_annotation	UCSC_RefGene_Group	UCSC_RefGene_Name	Relation_to_Island	nasser_enahncer	estimate	se	pValue	FDR	estimate	se	pValue	FDR	estimate	se	pValue	Zhang et al. (2020) CpG	Zhang et al. (2020) DMR	Shireby et al. (2022) meta-analysis	Shireby et al. (2022) P:CERAD	Shireby et al. (2022) P:Braak	Shireby et al. (2022) P:Thal
	significant in CN subjects
	cg06171420	chr21	47058388	SLC19A1 (-96004);PCBP3 (-5220)			S_Shore	0	-0.0737119	0.0137407	8.1293e-08	0.0593792	0.00675498	0.0260189	0.795199	0.995235	0.0372	0.0185036	0.0459776	0	0	0	0	0	0
	cg20109393	chr7	19748466	TWISTNB (+244)	1stExon	TWISTNB	Island	0	-0.543012	0.11531	2.49015e-06	0.261811	0.25556	0.283603	0.367532	0.978641	0.527186	0.220032	0.0176694	0	0	0	0	0	0
	cg05020081	chr14	102263662	DYNC1H1 (-167203);PPP2R5C (+35528)	Body;Body	PPP2R5C;PPP2R5C	OpenSea	0	-0.331944	0.070867	2.8158e-06	0.261811	-0.00381201	0.12521	0.975657	0.999498	0.237057	0.122309	0.0542681	0	0	0	0	0	0
	cg25912009	chr4	7844982	PSAPL1 (-408283);AFAP1 (+96671)	Body;Body	AFAP1;AFAP1	OpenSea	1	0.14426	0.0308921	3.01815e-06	0.261811	-0.144306	0.0749911	0.0542922	0.957581	-0.154545	0.0573574	0.0077628	0	0	0	0	0	0
	cg05568762	chr4	18023126	LCORL (+357)	Body;Body	LCORL;LCORL	Island	0	-0.339937	0.0729093	3.12776e-06	0.261811	-0.0126455	0.187753	0.946245	0.998848	0.453595	0.158856	0.00483761	0	0	0	0	0	0
	cg18001983	chr6	32913125	HLA-DMB (-4279)			OpenSea	1	-0.0535759	0.0115075	3.23147e-06	0.261811	-0.022557	0.020007	0.259491	0.974494	0.0423314	0.0185615	0.0238213	0	0	0	0	0	0
	cg01443426	chr22	38201594	GCAT (-2318);H1F0 (+481)	1stExon	H1F0	Island	0	0.0742976	0.0159609	3.24353e-06	0.261811	-0.00569544	0.0409646	0.889364	0.99747	-0.0224089	0.0292457	0.444609	0	0	0	0	0	0
	cg27367045	chr16	3165677	ZNF213 (-19352);ZNF205 (+3117)	TSS200;TSS200;Body;Body	MGC3771;MGC3771;ZNF205;ZNF205	N_Shelf	0	-0.0798517	0.0171975	3.43389e-06	0.261811	-0.0113402	0.0414075	0.784121	0.995128	0.049763	0.0283087	0.0805801	0	0	0	0	0	0
	cg10015705	chr5	158713704	UBLCP1 (+23616);IL12B (+44191)			OpenSea	0	-0.0630166	0.0135888	3.53212e-06	0.261811	-0.0456959	0.0296329	0.123018	0.965995	0.0506195	0.02033	0.0137448	0	0	0	0	0	0
	cg07880109	chr12	55379228	TESPA1 (-773)	TSS1500	KIAA0748	OpenSea	1	-0.029392	0.00638853	4.21415e-06	0.261811	0.00835121	0.0104128	0.422554	0.980847	0.0184556	0.00976355	0.0604352	0	0	0	0	0	0
	cg14031059	chr19	19626956	TSSK6 (-119);ENSG00000258674 (-80);NDUFA13 (+393)	TSS200;TSS1500	NDUFA13;TSSK6	Island	0	-0.362906	0.0789155	4.25631e-06	0.261811	0.0897144	0.149306	0.547943	0.986666	0.353022	0.146259	0.0168606	0	0	0	0	0	0
	cg02518591	chr4	73218282	ADAMTS3 (+216234);NPFFR2 (+320762)	Body	ADAMTS3	OpenSea	0	0.0588353	0.0128	4.30046e-06	0.261811	0.0716514	0.0366748	0.0507314	0.957565	-0.0135245	0.0253553	0.594457	0	0	0	0	0	0
	cg26518628	chr1	97050305	PTBP2 (-137073)			OpenSea	0	0.0225677	0.00493041	4.7162e-06	0.265037	-0.00657891	0.00980564	0.502195	0.985192	-0.0229482	0.00939642	0.015627	0	0	0	0	0	0
	cg10720620	chr7	65992476	KCTD7 (-213167);TPST1 (+322291)			OpenSea	0	0.0583859	0.0128765	5.78535e-06	0.301902	-0.0121937	0.0251489	0.627707	0.989522	-0.0619491	0.0222157	0.00590224	0	0	0	0	0	0
	cg27011620	chr12	94136156	PLXNC1 (-406343);CRADD (+64664)	Body	CRADD	OpenSea	1	-0.173807	0.0393435	9.98633e-06	0.482274	-0.0350106	0.0796079	0.660022	0.990633	0.104043	0.0706683	0.142806	0	0	0	0	0	0
	significant in AD samples																			Zhang et al. (2020) CpG	Zhang et al. (2020) DMR	Shireby et al. (2022) meta-analysis	Shireby et al. (2022) P:CERAD	Shireby et al. (2022) P:Braak	Shireby et al. (2022) P:Thal
	cg14211930	chr9	97402452	FBP1 (+79)	5'UTR;1stExon;TSS1500	FBP1;FBP1;FBP1	S_Shore	0	0.00498435	0.0140737	0.723231	0.99748	0.0861849	0.0157538	4.47494e-08	0.024891	0.0694587	0.0170438	7.05726e-05	0	0	0	0	0	0
	cg14999716	chr12	104477949	HCFC2 (+19715);NFYB (+54118)	Body	HCFC2	OpenSea	0	0.0152042	0.0339046	0.653851	0.996002	-0.264428	0.0490064	6.80681e-08	0.024891	-0.176099	0.0394279	1.45093e-05	0	0	0	0	0	0
	cg03814390	chr17	77776716	CBX8 (-5802);CBX4 (+36512)			Island	1	0.030307	0.0392044	0.439514	0.990428	0.345727	0.0662494	1.80067e-07	0.0383912	0.173932	0.0573657	0.00281254	0	0	0	0	0	0
	cg01784297	chr3	68716133	FAM19A4 (+265628);FAM19A1 (+662775)			OpenSea	0	-0.168149	0.0619486	0.00664344	0.875219	-0.473782	0.0912892	2.09975e-07	0.0383912	-0.105852	0.0971503	0.277452	0	0	0	0	0	0
	cg03037740	chr6	33176666	RING1 (+395)	Body	RING1	S_Shore	0	-0.0807591	0.037852	0.0328879	0.941285	-0.32966	0.065793	5.41669e-07	0.0792292	-0.208678	0.0629747	0.00112646	0	0	0	0	0	0
	cg10329462	chr5	135160936	CXCL14 (-245968);SLC25A48 (-9480)			OpenSea	0	-0.0323286	0.0533765	0.544752	0.993686	-0.385122	0.0778702	7.57336e-07	0.0923117	-0.243144	0.0858919	0.00520641	0	0	0	0	0	0
	cg02040583	chr15	48623118	DUT (-502)	TSS1500;TSS1500;TSS1500	DUT;DUT;DUT	N_Shore	0	-0.0167718	0.0210315	0.425205	0.989831	-0.119531	0.0249456	1.65114e-06	0.172506	-0.062869	0.021843	0.00451606	0	0	0	0	0	0
	cg15616998	chr1	40435396	CAP1 (-70509);MFSD2A (+14575)	3'UTR;3'UTR	MFSD2A;MFSD2A	OpenSea	0	0.00751095	0.0144255	0.602613	0.994681	-0.151325	0.0322215	2.64353e-06	0.232401	-0.0742914	0.0293515	0.0122837	0	0	0	0	0	0
	cg20152585	chr1	8155696	SLC45A1 (-222190);ERRFI1 (-69329)			OpenSea	0	-0.0304839	0.0489616	0.533562	0.993354	0.30369	0.0648856	2.86034e-06	0.232401	0.100411	0.059526	0.0934781	0	0	0	0	0	0
	cg27305835	chr3	184209995	EPHB3 (-69577);CHRD (+112135)			S_Shore	0	0.035717	0.0271012	0.187553	0.977008	0.152952	0.0329623	3.47706e-06	0.250885	0.0698145	0.0399526	0.0823787	0	0	0	0	0	0
	cg20640374	chr15	31355304	MTMR10 (-71498);TRPM1 (+98172)	Body	TRPM1	OpenSea	0	0.0321355	0.0396012	0.417114	0.98967	0.250759	0.0544276	4.07715e-06	0.250885	0.0298445	0.0471574	0.527675	0	0	0	0	0	0
	cg26492368	chr10	22634733	SPAG6 (+335)	Body;Body	SPAG6;SPAG6	Island	0	0.00318034	0.00790595	0.687498	0.996906	0.0675413	0.0146664	4.11711e-06	0.250885	0.0418673	0.0131508	0.0017317	0	0	0	0	0	0
	cg21872335	chr5	17272388	BASP1 (+54720)	5'UTR;5'UTR	BASP1;BASP1	N_Shelf	0	-0.105599	0.0539092	0.0501438	0.950065	-0.384823	0.0842039	4.86591e-06	0.258121	-0.137838	0.0783389	0.0803002	0	0	0	0	0	0
	cg16353049	chr12	124409684	CCDC92 (+47687);DNAH10 (+162643)	Body	DNAH10	OpenSea	0	0.0567551	0.111883	0.611979	0.994995	-0.61965	0.135682	4.94129e-06	0.258121	-0.3326	0.155287	0.0336389	0	0	0	0	0	0
	cg11585156	chr19	52598983	ZNF841 (+35)	5'UTR;1stExon	ZNF841;ZNF841	Island	0	0.0003886	0.0336718	0.990792	0.999925	-0.361619	0.0802262	6.54922e-06	0.312503	-0.188965	0.0715202	0.00901264	0	0	0	0	0	0
	cg22294740	chr19	2294961	LINGO3 (-2939)	5'UTR	LINGO3	Island	0	0.00475293	0.00935875	0.611569	0.994994	0.0675733	0.0150214	6.83773e-06	0.312503	0.0232487	0.0148614	0.119601	1	0	0	0	0	0
	cg14364859	chr14	75180043	AREL1 (-226);FCF1 (+197)	Body;TSS1500	FCF1;KIAA0317	S_Shore	0	-0.00136429	0.0202829	0.946375	0.999491	-0.170434	0.0380639	7.53779e-06	0.324269	-0.0702154	0.0346609	0.0443602	0	0	0	0	0	0
	cg12752568	chr7	40801723	SUGCT (+627149);INHBA (+940983)	Body;Body;Body;Body	SUGCT;SUGCT;SUGCT;SUGCT	OpenSea	0	-0.0373143	0.0382053	0.328751	0.986666	-0.28267	0.0633301	8.05264e-06	0.327172	-0.214811	0.0653653	0.00123446	0	0	0	0	0	0
	cg14714087	chr19	1661087	ONECUT3 (-91285);TCF3 (-8484)			OpenSea	1	0.00468987	0.0127011	0.711955	0.997456	0.075191	0.0169382	9.02389e-06	0.331285	0.025538	0.0142301	0.0744977	0	0	0	0	0	0
	cg22849158	chr1	116666631	ATP1A1 (-249858);MAB21L3 (+12256)	Body	MAB21L3	OpenSea	0	0.0336157	0.061163	0.582606	0.994388	-0.445098	0.100289	9.05987e-06	0.331285	-0.337464	0.0882355	0.000184023	0	0	0	0	0	0
	cg19793962	chr1	9714738	PIK3CD (+2936);CLSTN1 (+169846)	TSS200;5'UTR	PIK3CD-AS1;PIK3CD	S_Shore	0	-0.0114438	0.0153152	0.454952	0.990884	-0.0870652	0.0197023	9.89869e-06	0.344721	-0.0285206	0.0193696	0.142761	0	0	0	0	0	0

## Sheet: S7
	Supplementary Table 7 Significant DMRs at 5% Sidak adjusted P-value (z_sidak_p) associated with CSF Aβ42 in cognitively normal (CN) subjects and Alzheimer's disease (AD) subjects. For each DMR, annotations include location of the DMR based on hg19/GRCh37 genomic annotation (chr, start, end), nearby genes based on GREAT (GREAT_annotation), and Illumina gene annotations (UCSC_RefGene_Name), locatio…
	(A) significant DMRs in CN subjects											Comparison With Literature
	chr	start	end	n_probes	z_p	z_sidak_p	Direction	GREAT_annotation	UCSC_RefGene_Name	Relation_to_Island	Overlap with enhancer	Zhang et al. (2020) CpG	Zhang et al. (2020) DMR	Shireby et al. (2022) meta-analysis	Shireby et al. (2022) P:CERAD	Shireby et al. (2022) P:Braak	Shireby et al. (2022) P:Thal
	3	24536252	24537408	19	1.418e-14	8.984e-12	-------------------	THRB (-564)	THRB	Island	TRUE	0	0	0	0	0	0
	6	42927959	42928547	23	2.055e-14	2.553e-11	-----------------------	GNMT (-243)	GNMT	Island;N_Shore	FALSE	0	0	0	0	0	0
	6	30130819	30131362	10	5.158e-14	6.949e-11	++++++++++	TRIM10 (-2380);TRIM15 (+98)	TRIM15	OpenSea	FALSE	0	0	0	0	0	0
	7	142494148	142494596	9	5.909e-13	9.639e-10	+++++++++	EPHB6 (-58420);PRSS1 (+37042)		Island;N_Shore	TRUE	1	0	0	0	0	0
	12	39299326	39299727	7	3.055e-12	5.568e-09	-------	CPNE8 (-94)	CPNE8	Island;N_Shore	FALSE	0	0	0	0	0	0
	13	88323992	88324712	7	5.239e-10	5.318e-07	-------	SLITRK5 (-518)	SLITRK5	Island;N_Shore	TRUE	0	0	0	0	0	0
	3	158449734	158450252	7	1.338e-09	1.888e-06	-------	RARRES1 (+492)	RARRES1	Island;N_Shore	FALSE	0	0	0	0	0	0
	2	139537745	139537846	5	2.877e-10	2.082e-06	-----	NXPH2 (+122)	NXPH2	Island	FALSE	0	0	0	0	0	0
	4	30721353	30722153	6	2.409e-09	2.201e-06	------	PCDH7 (-1292)	PCDH7	Island	FALSE	0	0	0	0	0	0
	18	25757202	25757711	7	9.862e-09	1.416e-05	-------	CDH2 (-47)	CDH2	Island	FALSE	0	0	0	0	0	0
	1	53067894	53067966	5	1.58e-09	1.604e-05	-----	GPX7 (-114)	GPX7	Island	FALSE	0	0	0	0	0	0
	5	43040438	43040622	6	6.517e-09	2.589e-05	------	SEPP1 (-228349);ANXA2R (+2742)	C5orf39	Island	FALSE	0	0	0	0	0	0
	5	127873552	127873981	9	2.621e-08	4.464e-05	---------	FBN2 (+121111);SLC12A2 (+454309)	FBN2	Island	FALSE	0	0	0	0	0	0
	1	200860363	200860683	7	2.14e-08	4.887e-05	-------	C1orf106 (-3426)	C1orf106	Island;S_Shore	FALSE	0	0	0	0	0	0
	3	154797508	154797780	5	2.236e-08	6.008e-05	-----	MME (+208)	MME	Island	FALSE	0	0	0	0	0	0
	3	111717793	111718246	8	3.795e-08	6.123e-05	--------	TAGLN3 (+434)	TAGLN3	OpenSea	FALSE	0	0	0	0	0	0
	3	3841043	3841253	5	2.195e-08	7.639e-05	-----	LRRN1 (+27)	LRRN1	Island	FALSE	0	0	0	0	0	0
	18	61616369	61616719	7	4.816e-08	0.0001006	+++++++	HMSD (+9)	HMSD	OpenSea	FALSE	0	0	0	0	0	0
	3	126242808	126243297	10	7.253e-08	0.0001084	----------	CHST13 (-73)	CHST13	Island	FALSE	0	0	0	0	0	0
	9	99145998	99146085	5	1.849e-08	0.0001553	-----	SLC35D2 (-63)	SLC35D2	S_Shore	FALSE	0	0	0	0	0	0
	10	134600675	134600999	8	9.142e-08	0.0002062	--------	NKX6-2 (-1281)	NKX6-2	Island	FALSE	0	0	0	0	0	0
	12	132652459	132652521	3	2.134e-08	0.0002515	+++	NOC4L (+23497);GALNT9 (+38083)		N_Shore	TRUE	1	0	0	0	0	0
	2	239140024	239140370	8	1.308e-07	0.0002762	--------	ILKAP (-27827);HES6 (+8568)	LOC151174;LOC643387	Island;N_Shore	FALSE	0	0	0	0	0	0
	1	247171234	247171434	5	8.632e-08	0.0003154	-----	ZNF695 (+24)	ZNF695	Island	FALSE	0	0	0	0	0	0
	4	5710319	5710412	6	4.193e-08	0.0003295	------	EVC (-2558);EVC2 (-72)	EVC2	Island	FALSE	0	0	0	0	0	0
	11	7273046	7273379	5	1.549e-07	0.00034	-----	SYT9 (+32)	SYT9	Island	FALSE	0	0	0	0	0	0
	6	146864752	146864886	4	6.734e-08	0.0003672	----	RAB32 (-10)	RAB32	Island	FALSE	0	0	0	0	0	0
	6	29521228	29521507	9	1.482e-07	0.0003881	---------	MAS1L (-65630);UBD (+6334)		Island	TRUE	0	0	0	0	0	0
	5	5139853	5140030	7	9.677e-08	0.0003995	-------	ADAMTS16 (-501)	ADAMTS16	Island	FALSE	0	0	0	0	0	0
	18	77905298	77905752	7	2.649e-07	0.0004263	+++++++	ADNP2 (+38610);PARD6G (+99904)	LOC100130522	Island;S_Shore	FALSE	0	0	0	0	0	0
	17	4634022	4634212	3	1.129e-07	0.0004341	+++	MED11 (-612)	MED11	N_Shore	FALSE	0	0	0	0	0	0
	5	139927110	139927272	8	1.014e-07	0.0004573	--------	EIF4EBP3 (-60)	ANKHD1-EIF4EBP3;EIF4EBP3	Island;N_Shore	FALSE	0	0	0	0	0	0
	5	135364568	135364813	4	1.616e-07	0.0004819	----	TGFBI (+107)	TGFBI	Island	FALSE	0	0	0	0	0	0
	8	12990744	12991144	6	2.826e-07	0.0005162	------	KIAA1456 (+187758);DLC1 (+381451)	DLC1	Island;S_Shore	FALSE	0	0	0	0	0	0
	2	8723906	8724061	4	1.299e-07	0.0006122	----	ID2 (-94991)	LOC101929567	Island	FALSE	0	0	0	0	0	0
	15	69744390	69744763	5	3.389e-07	0.0006639	+++++	RPLP1 (-546)	RPLP1	N_Shore	FALSE	0	0	0	0	0	0
	15	59279345	59279407	3	6.202e-08	0.0007308	+++	RNF111 (-775)	RNF111	N_Shore	FALSE	0	0	0	0	0	0
	10	102729046	102729150	6	1.067e-07	0.0007494	------	SEMA4G (-3494)		N_Shore	TRUE	0	0	0	0	0	0
	10	99609836	99610085	4	2.823e-07	0.0008284	++++	GOLGA7B (-35)	GOLGA7B	Island	FALSE	0	0	0	0	0	0
	1	225117389	225117677	6	4.022e-07	0.00102	------	DNAH14 (+164)	DNAH14	Island	FALSE	0	0	0	0	0	0
	16	51184355	51184787	9	7.114e-07	0.001203	---------	SALL1 (+615)	SALL1	Island	FALSE	0	0	0	0	0	0
	4	22517932	22518048	3	2.218e-07	0.001396	---	GPR125 (-313)	GPR125	Island	FALSE	0	0	0	0	0	0
	1	1369793	1369951	4	3.34e-07	0.001544	----	VWA1 (-1179)	LOC102724312;VWA1	N_Shore	FALSE	0	0	0	0	0	0
	10	20104806	20105026	6	5.402e-07	0.001793	------	PLXDC2 (-252)	PLXDC2	Island	FALSE	0	0	0	0	0	0
	13	37006063	37006341	7	6.887e-07	0.001809	-------	CCNA1 (-293)	CCNA1	Island	FALSE	0	0	0	0	0	0
	3	159943985	159944431	5	1.137e-06	0.001862	-----	C3orf80 (+785)	C3orf80;LOC401097	Island	TRUE	0	0	0	0	0	0
	1	14925135	14925425	5	7.422e-07	0.001869	-----	KAZN (+80)	KAZN;KIAA1026	Island	FALSE	0	0	0	0	0	0
	6	151646540	151646818	7	8.456e-07	0.002221	+++++++	ZBTB2 (+66004);AKAP12 (+85545)	AKAP12	Island;N_Shore	TRUE	0	0	0	0	0	0
	17	47653212	47653310	6	3.335e-07	0.002484	------	NXPH3 (+41)	NXPH3	Island	FALSE	0	0	0	0	0	0
	1	203734256	203734560	6	1.109e-06	0.002663	++++++	LAX1 (+104)	LAX1	OpenSea	FALSE	0	0	0	0	0	0
	10	128994297	128994645	7	1.55e-06	0.003249	-------	NPS (-353142);DOCK1 (+400493)	DOCK1;FAM196A	Island	FALSE	0	0	0	0	0	0
	6	25027496	25027715	4	1.085e-06	0.003615	++++	LRRC16A (-252050);FAM65B (-116411)	FAM65B	OpenSea	TRUE	0	0	0	0	0	0
	7	38350921	38351227	5	1.847e-06	0.004403	+++++	STARD3NL (+133250);AMPH (+320093)		Island	TRUE	0	0	0	0	0	0
	7	80548616	80548753	5	8.596e-07	0.004575	-----	SEMA3C (-18)	SEMA3C	Island;S_Shore	FALSE	0	0	0	0	0	0
	6	143485938	143486012	3	5.067e-07	0.004992	---	AIG1 (+103962);ADAT2 (+285835)	AIG1	OpenSea	TRUE	0	0	0	0	0	0
	14	92730051	92730227	4	1.253e-06	0.005189	----	SLC24A4 (-59810);CPSF2 (+141858)		OpenSea	TRUE	0	0	0	0	0	0
	2	154335184	154335594	9	2.98e-06	0.005298	---------	RPRM (-67)	RPRM	Island;S_Shore	FALSE	0	0	0	0	0	0
	16	49315302	49315755	6	3.417e-06	0.005498	------	CBLN1 (+213)	CBLN1	Island	FALSE	0	0	0	0	0	0
	1	248020641	248020813	4	1.413e-06	0.005985	----	TRIM58 (+226)	TRIM58	Island	FALSE	0	0	0	0	0	0
	19	33794556	33794747	3	1.955e-06	0.007453	---	CEBPA (-1182)	CEBPA;LOC80054	Island	TRUE	0	0	0	0	0	0
	8	11561458	11561725	7	2.841e-06	0.007745	-------	GATA4 (-121)	GATA4	Island	FALSE	0	0	0	0	0	0
	8	19333253	19333360	3	1.15e-06	0.007827	+++	CSGALNACT1 (+126699);SH2D4A (+162179)	CSGALNACT1	OpenSea	TRUE	0	0	0	0	0	0
	6	144675360	144675583	3	2.401e-06	0.007837	+++	UTRN (+62507)	UTRN	OpenSea	TRUE	0	0	0	0	0	0
	3	160822661	160822986	9	4.308e-06	0.009641	---------	B3GALNT1 (+315)	B3GALNT1	Island	FALSE	0	0	0	0	0	0
	18	7566558	7566782	3	2.995e-06	0.009725	---	PTPRM (-110)	PTPRM	Island	TRUE	0	0	0	0	0	0
	11	67418045	67418366	7	5.201e-06	0.01177	+++++++	ACY3 (-76)	ACY3	OpenSea	FALSE	0	0	0	0	0	0
	5	16936369	16936479	7	1.825e-06	0.01205	-------	MYO10 (-52)	MYO10	Island;N_Shore	FALSE	0	0	0	0	0	0
	11	111169865	111170105	4	4.445e-06	0.01345	----	COLCA2 (+9)	C11orf92;C11orf93	Island	FALSE	0	0	0	0	0	0
	22	41763253	41763418	6	3.068e-06	0.0135	------	TEF (-14597);ZC3H7B (+65810)	TEF	OpenSea	TRUE	0	0	0	0	0	0
	18	73167671	73167920	3	4.743e-06	0.01383	---	SMIM21 (-28138)		Island	FALSE	0	0	0	0	0	0
	3	48694451	48694674	4	4.334e-06	0.0141	----	SLC26A6 (-21689);CELSR3 (+5785)	CELSR3	Island	TRUE	0	0	0	0	0	0
	22	50968250	50968344	4	2.081e-06	0.01605	++++	SCO2 (-3429);TYMP (+147)	TYMP	Island	FALSE	0	0	0	0	0	0
	10	29698248	29698686	7	9.734e-06	0.01611	-------	LYZL1 (+120477);SVIL (+326263)	LOC387647;SVIL-AS1	Island;N_Shore	FALSE	0	0	0	0	0	0
	18	5629055	5629250	6	4.634e-06	0.01722	------	EPB41L3 (-84912);TMEM200C (+266801)	EPB41L3	Island	TRUE	0	0	0	0	0	0
	7	127670993	127671196	6	4.951e-06	0.01767	------	LRRC4 (+28)	LRRC4;SND1	Island;N_Shore	FALSE	0	0	0	0	0	0
	20	61583686	61583988	5	8.428e-06	0.02019	-----	SLC17A9 (-215)	SLC17A9	Island;N_Shore	FALSE	0	0	0	0	0	0
	2	71680559	71680722	4	4.559e-06	0.02023	----	DYSF (-13191);ZNF638 (+121747)	DYSF	Island	FALSE	0	0	0	0	0	0
	7	49813031	49813112	6	2.694e-06	0.02401	------	VWC2 (-185)	VWC2	Island	FALSE	0	0	0	0	0	0
	21	40759534	40759687	5	5.627e-06	0.02652	+++++	WRB (+7441);LCA5L (+58048)	WRB	N_Shore	TRUE	0	0	0	0	0	0
	3	49209005	49209161	4	5.973e-06	0.0276	----	KLHDC8B (+39)	KLHDC8B	Island	FALSE	0	0	0	0	0	0
	11	32456759	32456913	3	9.941e-06	0.04608	---	WT1 (+340)	WIT1;WT1	Island	FALSE	0	0	0	0	0	0
	(B) significant DMRs in AD subjects
	chr	start	end	n_probes	z_p	z_sidak_p	Direction	GREAT_annotation	UCSC_RefGene_Name	Relation_to_Island	Overlap with enahncer	Zhang et al. (2020) CpG	Zhang et al. (2020) DMR	Shireby et al. (2022) meta-analysis	Shireby et al. (2022) P:CERAD	Shireby et al. (2022) P:Braak	Shireby et al. (2022) P:Thal
	2	3642400	3642968	9	1.888e-17	2.429e-14	+++++++++	COLEC11 (-6812);RPS7 (+19889)	COLEC11	Island;N_Shore;S_Shore	FALSE	0	0	0	0	0	0
	17	41437877	41438403	3	4.755e-14	6.602e-11	+++	ARL4D (-38187);TMEM106A (+74246)		Island;N_Shore	TRUE	0	0	0	0	0	0
	15	91473059	91473570	10	6.146e-13	8.789e-10	----------	HDDC3 (+2461);MAN2A2 (+25895)	UNC45A	Island;N_Shore	TRUE	0	0	0	0	0	0
	16	1583391	1584119	10	5.492e-12	5.513e-09	++++++++++	TMEM204 (+181)	IFT140;TMEM204	Island;N_Shore	FALSE	0	0	0	0	0	0
	15	64673455	64673873	9	4.836e-12	8.455e-09	---------	KIAA0101 (+45)	KIAA0101	OpenSea	FALSE	0	0	0	0	0	0
	17	79004850	79005441	7	7.406e-12	9.158e-09	-------	BAIAP2 (-3816)	BAIAP2-AS1;FLJ90757	N_Shore	FALSE	0	0	0	0	0	0
	21	36258423	36259624	11	1.319e-10	8.027e-08	-----------	RUNX1 (+162617);CLIC6 (+217336)	RUNX1	Island;N_Shore;S_Shore	TRUE	0	0	0	0	0	0
	6	26224013	26224121	3	1.272e-11	8.607e-08	+++	HIST1H3E (-1316)	HIST1H3E	N_Shore	TRUE	0	0	0	0	0	0
	20	57607406	57607693	8	4.504e-11	1.147e-07	++++++++	ATP5E (-113)	ATP5E	Island	FALSE	0	0	0	0	0	0
	12	120652604	120652845	4	4.574e-11	1.387e-07	----	RPLP0 (-13823);PXN (+50838)	PXN	S_Shore	FALSE	0	0	0	0	0	0
	1	180922916	180923570	4	2.453e-10	2.741e-07	----	STX6 (+68804);XPR1 (+322103)		Island	TRUE	0	0	0	0	0	0
	1	75198211	75198964	8	3.286e-10	3.189e-07	++++++++	TYW3 (-252);CRYZ (+504)	CRYZ;TYW3	OpenSea	FALSE	0	0	0	0	0	0
	11	4629195	4629530	6	7.131e-10	1.556e-06	------	TRIM68 (+126)	TRIM68	Island	FALSE	0	0	0	0	0	0
	3	169530692	169531784	8	2.58e-09	1.727e-06	++++++++	LRRC34 (-786)	LRRC34	S_Shore	TRUE	0	0	0	0	0	0
	2	65593761	65594022	5	7.843e-10	2.196e-06	-----	SPRED2 (+65419);ACTR2 (+138921)	SPRED2	OpenSea	TRUE	1	0	0	0	0	0
	10	34408530	34408655	3	4.199e-10	2.455e-06	+++	NRP1 (-783403);PARD3 (+695656)	PARD3	OpenSea	FALSE	0	0	0	0	0	0
	15	69744390	69744763	5	2.241e-09	4.39e-06	+++++	RPLP1 (-546)	RPLP1	N_Shore	FALSE	0	0	0	0	0	0
	6	30130819	30131284	9	3.112e-09	4.892e-06	---------	TRIM10 (-2341);TRIM15 (+59)	TRIM15	OpenSea	FALSE	0	0	0	0	0	0
	16	58533743	58534158	7	7.581e-09	1.335e-05	-------	SETD6 (-15441);NDRG4 (+36023)	NDRG4	N_Shore	FALSE	0	0	0	0	0	0
	13	112547341	112547872	5	1.48e-08	2.037e-05	-----	SOX1 (-174306);TEX29 (+574592)		Island;N_Shore	FALSE	0	0	0	0	0	0
	19	1041020	1041242	5	6.713e-09	2.21e-05	-----	HMHA1 (-24791);ABCA7 (+1029)	ABCA7	S_Shore	TRUE	0	0	0	0	0	0
	1	1294140	1294363	5	1.631e-08	5.344e-05	+++++	MXRA8 (-337)	MXRA8	S_Shelf	FALSE	0	0	0	0	0	0
	7	91808598	91809045	7	3.65e-08	5.968e-05	+++++++	LRRD1 (-375)	CYP51A1-AS1	Island;S_Shore	TRUE	0	0	0	0	0	0
	5	191486	191807	9	2.675e-08	6.09e-05	---------	SDHA (-26709);PLEKHG4B (+51274)	LRRC14B	Island;N_Shore	FALSE	0	0	0	0	0	0
	1	247511364	247511470	4	1.185e-08	8.169e-05	++++	NLRP3 (-69934);ZNF496 (-16372)		OpenSea	TRUE	0	0	0	0	0	0
	10	115938963	115939292	6	6.119e-08	0.0001359	++++++	TDRD1 (+99)	TDRD1	Island	FALSE	0	0	0	0	0	0
	2	2617199	2617433	3	4.746e-08	0.0001482	+++	TRAPPC12 (-766141);MYT1L (-282428)		OpenSea	TRUE	0	0	0	0	0	0
	16	326049	326084	5	7.516e-09	0.0001569	+++++	ARHGDIG (-4539);RGS11 (-138)	RGS11	Island	FALSE	0	0	0	0	0	0
	7	27143046	27143479	7	9.587e-08	0.0001618	-------	HOXA2 (-833)	HOXA2	Island;N_Shore	FALSE	1	1	1	0	0	0
	14	62164584	62164754	3	5.036e-08	0.0002165	---	HIF1A (+329)	HIF1A	S_Shore	FALSE	0	0	0	0	0	0
	17	48546193	48546555	8	1.22e-07	0.0002464	++++++++	CHAD (-47)	ACSF2;CHAD	Island	FALSE	0	0	0	0	0	0
	17	47583662	47583921	3	8.851e-08	0.0002497	---	NXPH3 (-69428);NGFR (+11137)	NGFR	Island	FALSE	0	0	0	0	0	0
	3	46939978	46940440	5	1.773e-07	0.0002804	+++++	NBEAL2 (-80964);PTH1R (+15362)	PTH1R	Island;N_Shore;S_Shore	FALSE	0	0	0	0	0	0
	22	45704902	45705266	7	2.021e-07	0.0004056	+++++++	FAM118A (+221)	FAM118A	N_Shore	TRUE	0	0	0	0	0	0
	4	141419337	141419588	6	1.433e-07	0.0004171	++++++	ENSG00000205301 (-87)	MGAT4D	Island;S_Shore	FALSE	0	0	0	0	0	0
	11	41481292	41481656	7	2.197e-07	0.0004411	+++++++	NA	LRRC4C	OpenSea	FALSE	0	0	0	0	0	0
	12	96617777	96618099	4	2.219e-07	0.0005035	----	ELK3 (+29778);CDK17 (+176400)	ELK3	OpenSea	FALSE	0	0	0	0	0	0
	1	202310824	202311053	3	3.089e-07	0.0009853	---	UBE2T (+169)	UBE2T	Island;N_Shore	FALSE	0	0	0	0	0	0
	8	39171866	39172121	7	3.826e-07	0.001096	+++++++	ADAM18 (-270103);ADAM32 (+206826)	ADAM5P	OpenSea	FALSE	0	0	0	0	0	0
	16	450837	451041	3	3.455e-07	0.001237	+++	DECR2 (-887)	DECR2	Island	TRUE	0	0	0	0	0	0
	2	947515	947635	3	2.129e-07	0.001296	+++	TPO (-469658);SNTG2 (+1021)	SNTG2	S_Shore	FALSE	0	0	0	0	0	0
	10	2357224	2357462	4	5.759e-07	0.001767	++++	PFKP (-752369);ADARB2 (-577673)		Island;N_Shore	FALSE	0	0	0	0	0	0
	17	47271133	47271186	3	1.542e-07	0.002124	+++	GNGT2 (+15602);B4GALNT2 (+60831)		S_Shore	TRUE	0	0	0	0	0	0
	3	48694246	48694674	5	2.023e-06	0.003449	+++++	SLC26A6 (-21586);CELSR3 (+5888)	CELSR3	Island	TRUE	0	0	0	0	0	0
	5	122372466	122372531	4	4.026e-07	0.004516	++++	PPIC (-63)	PPIC	Island	FALSE	0	0	0	0	0	0
	16	524655	524913	4	1.603e-06	0.00453	----	CAPN15 (-53072);RAB11FIP3 (+49165)	RAB11FIP3	OpenSea	FALSE	0	0	0	0	0	0
	5	152871549	152871679	5	1.23e-06	0.006889	+++++	GRIA1 (-118)	GRIA1	OpenSea	FALSE	0	0	0	0	0	0
	5	92918829	92918944	6	1.109e-06	0.007023	------	NR2F1 (-156)	NR2F1	N_Shore	FALSE	1	0	0	0	0	0
	6	28058724	28058974	7	2.435e-06	0.007094	+++++++	ZSCAN16 (-33489);ZNF165 (+10096)	ZSCAN12L1;ZSCAN12P1	OpenSea	FALSE	0	0	0	0	0	0
	19	39440462	39440735	5	3.112e-06	0.008296	+++++	MRPS12 (+19005);FBXO17 (+25951)	FBXO17	Island	TRUE	0	0	0	0	0	0
	2	84517738	84517951	7	2.486e-06	0.008494	-------	SUCLG1 (+168759)	LOC388965	Island	FALSE	0	0	0	0	0	0
	13	27947286	27947412	3	1.677e-06	0.009682	+++	GTF3A (-51332);RASL11A (+102885)		OpenSea	FALSE	0	0	0	0	0	0
	6	117923576	117923807	5	4.433e-06	0.01393	+++++	GOPC (-165)	GOPC	Island	FALSE	0	0	0	0	0	0
	22	51016501	51016951	8	9.932e-06	0.016	++++++++	CPT1B (+370)	CHKB-CPT1B;CPT1B	Island	FALSE	1	0	0	0	0	0
	2	233390699	233390860	5	5.736e-06	0.0257	+++++	CHRND (-114)	CHRND	S_Shore	FALSE	0	0	0	0	0	0
	6	31939059	31939323	9	9.803e-06	0.02677	+++++++++	STK19 (-530);DXO (+876)	DOM3Z;STK19	N_Shore	FALSE	0	0	0	0	0	0
	5	78365647	78365831	7	7.796e-06	0.03049	+++++++	DMGDH (-267);BHMT2 (+199)	BHMT2;DMGDH	Island;S_Shore	FALSE	0	0	0	0	0	0

## Sheet: S8
	Supplementary Table 8 Significant DMRs at 5% Sidak adjusted P-value (z_sidak_p) associated with CSF pTau in cognitively normal (CN) subjects and Alzheimer's disease (AD) subjects. For each DMR, annotations include location of the DMR based on hg19/GRCh37 genomic annotation (chr, start, end), nearby genes based on GREAT (GREAT_annotation) and Illumina gene annotations (UCSC_RefGene_Name), location…
	(A) significant DMRs in CN subjects											Comparison With Literature
	chr	start	end	n_probes	z_p	z_sidak_p	Direction	GREAT_annotation	UCSC_RefGene_Name	Relation_to_Island	Overlap with enhancer	Zhang et al. (2020) CpG	Zhang et al. (2020) DMR	Shireby et al. (2022) meta-analysis	Shireby et al. (2022) P:CERAD	Shireby et al. (2022) P:Braak	Shireby et al. (2022) P:Thal
	1	19110562	19110979	5	3.046e-11	5.339e-08	-----	TAS1R2 (+75405);PAX7 (+153271)		Island;N_Shore;S_Shore	FALSE	0	0	0	0	0	0
	18	59997009	59997176	5	6.512e-11	2.85e-07	-----	ZCCHC2 (-193147);TNFRSF11A (+4545)	TNFRSF11A	S_Shelf	TRUE	0	0	0	0	0	0
	11	64703192	64703638	8	3.071e-10	5.032e-07	--------	GPHA2 (-55)	GPHA2	OpenSea	FALSE	0	0	0	0	0	0
	15	91473167	91473570	7	8.696e-08	0.0001577	+++++++	HDDC3 (+2407);MAN2A2 (+25949)	UNC45A	Island;N_Shore	TRUE	0	0	0	0	0	0
	1	228362309	228362510	3	1.094e-07	0.0003978	---	OBSCN (-33421);IBA57 (+8894)	C1orf69	Island;N_Shore	TRUE	0	0	0	0	0	0
	1	110254709	110254897	5	4.571e-07	0.001775	+++++	GSTM5 (-74)	GSTM5	OpenSea	FALSE	0	0	0	0	0	0
	2	198650985	198651224	6	6.936e-07	0.002119	++++++	BOLL (+193)	BOLL	Island	TRUE	0	0	0	0	0	0
	21	44898090	44898207	4	5.111e-07	0.003188	++++	SIK1 (-51141);HSF2BP (+181225)	C21orf84;LINC00313	OpenSea	FALSE	0	0	0	0	0	0
	6	49681178	49681392	8	1.023e-06	0.003487	--------	CRISP2 (-11)	CRISP2	OpenSea	FALSE	0	0	0	0	0	0
	13	111522222	111522315	3	5.587e-07	0.004381	+++	ANKRD10 (+45147);ING1 (+154940)	C13orf29;LINC00346	OpenSea	FALSE	0	0	0	0	0	0
	1	156551732	156551874	4	9.77e-07	0.005016	++++	APOA1BP (-9751);IQGAP3 (-9471)	TTC24	OpenSea	FALSE	0	0	0	0	0	0
	12	109548846	109549098	4	2.23e-06	0.006448	++++	ACACB (-5428);UNG (+13593)		Island;N_Shore	TRUE	0	0	0	0	0	0
	2	3704501	3704774	5	3.238e-06	0.008632	-----	ALLC (-1147)	ALLC	OpenSea	TRUE	0	0	0	0	0	0
	19	1302619	1302809	3	2.293e-06	0.008783	---	NDUFS7 (-80916);EFNA2 (+16561)		Island	FALSE	0	0	0	0	0	0
	7	28998069	28998215	5	1.944e-06	0.009682	+++++	CHN2 (-235886);CREB5 (+545998)	TRIL	Island	FALSE	0	0	0	0	0	0
	9	93921969	93922037	3	1.379e-06	0.01471	---	AUH (+202192);SYK (+357934)		N_Shore	FALSE	0	0	0	0	0	0
	12	109569059	109569181	5	2.762e-06	0.01641	-----	ACACB (+14720);FOXN4 (+177905)		OpenSea	TRUE	0	0	0	0	0	0
	1	225117389	225117465	5	5.005e-06	0.04699	+++++	DNAH14 (+58)	DNAH14	Island	FALSE	0	0	0	0	0	0
	(B) significant DMRs in AD subjects
	chr	start	end	n_probes	z_p	z_sidak_p	Direction	GREAT_annotation	UCSC_RefGene_Name	Relation_to_Island	Overlap with enahncer	Zhang et al. (2020) CpG	Zhang et al. (2020) DMR	Shireby et al. (2022) meta-analysis	Shireby et al. (2022) P:CERAD	Shireby et al. (2022) P:Braak	Shireby et al. (2022) P:Thal
	4	174203061	174203521	5	5.231e-12	8.312e-09	-----	HMGB2 (+52985);GALNT7 (+113387)	GALNT7	OpenSea	TRUE	0	0	0	0	0	0
	9	97402452	97402658	3	6.028e-10	2.139e-06	+++	FBP1 (-24)	FBP1	S_Shore	FALSE	0	0	0	0	0	0
	17	7311742	7312082	5	4.196e-08	9.019e-05	+++++	TMEM256-PLSCR3 (-4496);TMEM256 (-4456);NLGN2 (+410)	NLGN2	Island;S_Shore	FALSE	0	0	0	0	0	0
	19	55660514	55660859	6	7.391e-08	0.0001566	------	TNNT1 (+35)	TNNT1	OpenSea	FALSE	0	0	0	0	0	0
	16	8961250	8961472	6	5.249e-08	0.0001728	++++++	CARHSP1 (+897)	CARHSP1	N_Shore	TRUE	0	0	0	0	0	0
	3	10149803	10149980	5	2.26e-07	0.0009326	+++++	BRK1 (-7384);FANCD2 (+81794)	C3orf24	Island	FALSE	0	0	0	0	0	0
	7	27183946	27184668	18	1.058e-06	0.00107	++++++++++++++++++	HOXA5 (-1020)	HOXA5	Island	TRUE	1	0	1	0	0	0
	5	102898463	102898730	6	5.336e-07	0.00146	------	NUDT12 (-103)	NUDT12	OpenSea	FALSE	0	0	0	0	0	0
	1	204183116	204183582	7	4.741e-06	0.007409	+++++++	GOLT1A (-129)	GOLT1A	OpenSea	FALSE	0	0	0	0	0	0
	10	134226361	134226548	3	2.059e-06	0.008017	+++	INPP5A (-124869);PWWP2B (+15783)	PWWP2B	OpenSea	FALSE	0	0	0	0	0	0
	15	69325271	69325450	4	2.826e-06	0.01147	----	GLCE (-127612);NOX5 (+18327)	MIR548H4;NOX5	Island;N_Shore	FALSE	0	0	0	0	0	0
	11	835231	835378	3	2.594e-06	0.01281	+++	CD151 (+2462);POLR2L (+7240)	CD151	S_Shore	TRUE	0	0	0	0	0	0
	1	209897614	209897838	3	6.395e-06	0.02065	---	TRAF3IP3 (-34117);HSD11B1 (+38216)	HSD11B1	OpenSea	FALSE	0	0	0	0	0	0
	16	88590325	88590468	5	4.721e-06	0.02384	+++++	ZC3H18 (-46392);ZFPM1 (+70672)	ZFPM1	Island;S_Shore	TRUE	0	0	0	1	1	1
	15	75641081	75641172	3	3.467e-06	0.02746	+++	NEIL1 (+1167);MAN2C1 (+19809)	NEIL1	S_Shore	TRUE	0	0	0	0	0	0

## Sheet: S9
	Supplementary Table 9 Significant DMRs at 5% Sidak adjusted P-value (z_sidak_p) associated with CSF total Tau in cogntively normal (CN) subjects and Alzheimer's disease (AD) subjects. For each DMR, annotations include location of the DMR based on hg19/GRCh37 genomic annotation (chr, start, end), nearby genes based on GREAT (GREAT_annotation) and Illumina gene annotations (UCSC_RefGene_Name), loca…
	(A) significant DMRs in CN subjects											Comparison With Literature
	chr	start	end	n_probes	z_p	z_sidak_p	Direction	GREAT_annotation	UCSC_RefGene_Name	Relation_to_Island	Overlap with enhancer	Zhang et al. (2020) CpG	Zhang et al. (2020) DMR	Shireby et al. (2022) meta-analysis	Shireby et al. (2022) P:CERAD	Shireby et al. (2022) P:Braak	Shireby et al. (2022) P:Thal
	11	64703192	64703638	8	3.303e-11	5.412e-08	--------	GPHA2 (-55)	GPHA2	OpenSea	FALSE	0	0	0	0	0	0
	1	19110562	19110979	5	4.078e-10	7.148e-07	-----	TAS1R2 (+75405);PAX7 (+153271)		Island;N_Shore;S_Shore	FALSE	0	0	0	0	0	0
	1	228362248	228362510	4	5.518e-09	1.539e-05	----	OBSCN (-33452);IBA57 (+8863)	C1orf69;IBA57	Island;N_Shore	TRUE	0	0	0	0	0	0
	2	198650985	198651357	9	8.304e-09	1.631e-05	+++++++++	BOLL (+127)	BOLL	Island	TRUE	0	0	0	0	0	0
	1	110254709	110254897	5	1.536e-08	5.972e-05	+++++	GSTM5 (-74)	GSTM5	OpenSea	FALSE	0	0	0	0	0	0
	11	34460107	34460558	11	8.844e-08	0.0001433	-----------	CAT (-139)	CAT	Island;N_Shore	FALSE	0	0	0	0	0	0
	15	91473167	91473570	7	1.454e-07	0.0002637	+++++++	HDDC3 (+2407);MAN2A2 (+25949)	UNC45A	Island;N_Shore	TRUE	0	0	0	0	0	0
	1	156551732	156551874	4	2.351e-07	0.001209	++++	APOA1BP (-9751);IQGAP3 (-9471)	TTC24	OpenSea	FALSE	0	0	0	0	0	0
	18	59997009	59997176	5	2.495e-07	0.001091	-----	ZCCHC2 (-193147);TNFRSF11A (+4545)	TNFRSF11A	S_Shelf	TRUE	0	0	0	0	0	0
	11	5617703	5618024	7	6.005e-07	0.001366	+++++++	TRIM6-TRIM34 (-91);TRIM6 (-22)	TRIM6;TRIM6-TRIM34	OpenSea	FALSE	0	0	0	0	0	0
	13	111522222	111522315	3	7.274e-07	0.0057	+++	ANKRD10 (+45147);ING1 (+154940)	C13orf29;LINC00346	OpenSea	FALSE	0	0	0	0	0	0
	5	68628545	68628857	6	8.207e-07	0.001921	------	CCDC125 (-158)	CCDC125	Island;S_Shore	FALSE	0	0	0	0	0	0
	6	170557976	170558103	3	1.14e-06	0.006539	---	DLL1 (+41521);ERMARD (+406319)		OpenSea	FALSE	0	0	0	0	0	0
	12	1906835	1906918	3	1.192e-06	0.01044	+++	LRTM2 (-22556);ADIPOR2 (+106684)	CACNA2D4	S_Shore	TRUE	0	0	0	0	0	0
	14	104690040	104690245	5	1.365e-06	0.004854	+++++	C14orf144 (-20398);KIF26A (+85083)		Island	FALSE	0	0	0	0	0	0
	10	6214016	6214080	3	1.473e-06	0.01668	+++	PFKFB3 (-30846);RBM17 (+82739)	PFKFB3	OpenSea	TRUE	0	0	0	0	0	0
	19	1302619	1302809	3	1.568e-06	0.006012	---	NDUFS7 (-80916);EFNA2 (+16561)		Island	FALSE	0	0	0	0	0	0
	6	49681178	49681392	8	2.115e-06	0.007197	--------	CRISP2 (-11)	CRISP2	OpenSea	FALSE	0	0	0	0	0	0
	12	109548846	109549098	4	2.156e-06	0.006233	++++	ACACB (-5428);UNG (+13593)		Island;N_Shore	TRUE	0	0	0	0	0	0
	1	55505877	55506015	4	6.004e-06	0.0313	++++	PCSK9 (+725)	PCSK9	Island	TRUE	0	0	0	0	0	0
	6	31691597	31691906	9	6.038e-06	0.01418	+++++++++	LY6G6C (-2130);C6orf25 (+591)	C6orf25	Island;S_Shore	FALSE	0	0	0	0	0	0
	5	138714136	138714340	4	6.409e-06	0.0227	++++	SLC23A1 (+4743);PAIP2 (+36107)	SLC23A1	Island	TRUE	0	0	0	0	0	0
	12	109569059	109569181	5	7.177e-06	0.04208	-----	ACACB (+14720);FOXN4 (+177905)		OpenSea	TRUE	0	0	0	0	0	0
	8	144255437	144255689	4	7.703e-06	0.02209	++++	GPIHBP1 (-39505);LY6H (-13435)		OpenSea	TRUE	0	0	0	0	0	0
	(B) significant DMRs in AD subjects
	chr	start	end	n_probes	z_p	z_sidak_p	Direction	GREAT_annotation	UCSC_RefGene_Name	Relation_to_Island	Overlap with enahncer	Zhang et al. (2020) CpG	Zhang et al. (2020) DMR	Shireby et al. (2022) meta-analysis	Shireby et al. (2022) P:CERAD	Shireby et al. (2022) P:Braak	Shireby et al. (2022) P:Thal
	19	55667446	55668233	5	4.594e-10	4.266e-07	-----	TNNT1 (-7118);TNNI3 (+1260)	TNNI3	Island;N_Shore	TRUE	0	0	0	0	0	0
	9	97402452	97402658	3	1.256e-09	4.456e-06	+++	FBP1 (-24)	FBP1	S_Shore	FALSE	0	0	0	0	0	0
	17	7311742	7312082	5	2.421e-08	5.203e-05	+++++	TMEM256-PLSCR3 (-4496);TMEM256 (-4456);NLGN2 (+410)	NLGN2	Island;S_Shore	FALSE	0	0	0	0	0	0
	4	174203405	174203521	3	1.878e-07	0.001183	---	HMGB2 (+52813);GALNT7 (+113559)	GALNT7	OpenSea	TRUE	0	0	0	0	0	0
	19	55660514	55660626	5	7.106e-07	0.004627	-----	TNNT1 (+152)	TNNT1	OpenSea	FALSE	0	0	0	0	0	0
	1	9243600	9243680	3	1.544e-06	0.01401	+++	GPR157 (-54411);H6PD (-51194)		Island	TRUE	0	0	0	0	0	0
	4	169239850	169240082	7	2.944e-06	0.009231	-------	DDX60 (-8)	DDX60	S_Shore	FALSE	0	0	0	0	0	0
	13	20711015	20711180	3	3.441e-06	0.01513	+++	GJA3 (+24090);ZMYM2 (+178288)		Island	FALSE	0	0	0	0	0	0
	3	184209995	184210195	3	3.709e-06	0.01346	+++	EPHB3 (-69477);CHRD (+112234)		S_Shore	FALSE	0	0	0	0	0	0
	10	134226361	134226548	3	4.125e-06	0.01599	+++	INPP5A (-124869);PWWP2B (+15783)	PWWP2B	OpenSea	FALSE	0	0	0	0	0	0
	10	131669406	131669631	3	4.343e-06	0.01401	+++	EBF3 (+92586);MGMT (+404071)	EBF3	S_Shelf	TRUE	0	0	0	0	0	0
	15	69325271	69325450	4	5.259e-06	0.02124	----	GLCE (-127612);NOX5 (+18327)	MIR548H4;NOX5	Island;N_Shore	FALSE	0	0	0	0	0	0
	17	47755742	47755835	5	5.373e-06	0.04134	-----	SPOP (-264)	SPOP	Island;S_Shore	FALSE	0	0	0	0	0	0

## Sheet: S10
	Supplmentary Table 10 Results of pathway analysis using methylGSA (PMID: 30346483). In cognitively normal (CN) subjects, at 25% FDR, a total of 13 KEGG pathways and 76 Reactome pathways were enriched with CSF biomarker-associated CpGs, among which 3 KEGG pathways also reached 5% FDR. In AD samples, at 25% FDR, 10 KEGG pathways and 3 Reactome pathways were enriched with CSF biomarker-associated Cp…
	(a) significant KEGG pathways with FDR < 0.25 in CN or AD
	ID	Description	Size	significant enrichment
				in CN subjects		in AD subjects
				P-value	FDR	P-value	FDR
	04020	Calcium signaling pathway	167	0.000239241	0.00909116	0.0289878	0.275384
	04810	Regulation of actin cytoskeleton	200	0.00161071	0.0250726	0.041958	0.223027
	04080	Neuroactive ligand-receptor interaction	253	0.00197942	0.0250726	0.00249738	0.051668
	04670	Leukocyte transendothelial migration	110	0.00650665	0.0534814	0.025974	0.275384
	04110	Cell cycle	121	0.00814552	0.0534814	0.785215	0.887642
	04120	Ubiquitin mediated proteolysis	123	0.00844443	0.0534814	0.00949062	0.120214
	04060	Cytokine-cytokine receptor interaction	243	0.00964007	0.148611	0.945055	0.997003
	05010	Alzheimer disease	143	0.00978953	0.148611	0.143856	0.390467
	04310	Wnt signaling pathway	146	0.0117325	0.148611	0.0172726	0.131272
	05142	Chagas disease	101	0.0181738	0.149536	0.798202	0.876381
	04010	MAPK signaling pathway	257	0.0196757	0.149536	0.0383383	0.223027
	05145	Toxoplasmosis	126	0.0268851	0.150839	0.549451	0.803043
	04916	Melanogenesis	100	0.0277862	0.150839	0.356643	0.677622
	04360	Axon guidance	123	0.0769231	0.324786	0.00271937	0.051668
	04514	Cell adhesion molecules	122	0.247752	0.495504	0.0023124	0.0878711
	04530	Tight junction	126	0.426573	0.582521	0.013227	0.125657
	04144	Endocytosis	196	0.502498	0.763796	0.0529471	0.223554
	00230	Purine metabolism	149	0.656344	0.78685	0.046953	0.223027
	(b) significant Reactome pathways with FDR < 0.25 in CN or AD
	ID	Description	Size	significant enrichment
				in CN subjects		in AD subjects
				P-value	FDR	P-value	FDR
	R-HSA-5576891	Cardiac conduction	127	0.000357719	0.0658203	0.000275696	0.025364
	R-HSA-397014	Muscle contraction	197	0.000563273	0.0784681	0.000141705	0.025364
	R-HSA-373076	Class A/1 (Rhodopsin-like receptors)	306	0.000966438	0.0784681	0.140859	0.744456
	R-HSA-9006931	Signaling by Nuclear Receptors	232	0.00197942	0.0910533	0.712288	0.962847
	R-HSA-5633007	Regulation of TP53 Activity	153	0.00275637	0.100413	0.354645	0.765188
	R-HSA-500792	GPCR ligand binding	436	0.00327434	0.100413	0.385614	0.679099
	R-HSA-8980692	RHOA GTPase cycle	136	0.00301535	0.131125	0.448551	0.687779
	R-HSA-983169	Class I MHC mediated antigen processing & presentation	358	0.00334833	0.131125	0.453546	0.802428
	R-HSA-5357801	Programmed Cell Death	194	0.00360732	0.131125	0.859141	0.929894
	R-HSA-983168	Antigen processing: Ubiquitination & Proteasome degradation	291	0.00427583	0.131125	0.451548	0.802428
	R-HSA-9013149	RAC1 GTPase cycle	169	0.00124256	0.13555	0.839161	0.931045
	R-HSA-196849	Metabolism of water-soluble vitamins and cofactors	118	0.00479635	0.13555	0.180819	0.563703
	R-HSA-5689880	Ub-specific processing proteases	151	0.00479635	0.13555	0.0088928	0.416005
	R-HSA-9711123	Cellular response to chemical stress	183	0.00650665	0.13555	0.323676	0.65293
	R-HSA-69306	DNA Replication	124	0.00725026	0.13555	0.145854	0.554791
	R-HSA-416476	G alpha (q) signalling events	204	0.00739898	0.13555	0.104895	0.511099
	R-HSA-69242	S Phase	157	0.00814552	0.13555	0.388611	0.679099
	R-HSA-400206	Regulation of lipid metabolism by PPARalpha	116	0.0088928	0.13555	0.204795	0.570944
	R-HSA-1989781	PPARA activates gene expression	114	0.00934116	0.13555	0.22977	0.590663
	R-HSA-8878171	Transcriptional regulation by RUNX1	175	0.0106863	0.13555	0.0649351	0.477922
	R-HSA-9658195	Leishmania infection	247	0.0109852	0.13555	0.156843	0.554791
	R-HSA-69206	G1/S Transition	126	0.0135259	0.13555	0.548452	0.77627
	R-HSA-8878166	Transcriptional regulation by RUNX2	117	0.0138248	0.13555	0.176823	0.563703
	R-HSA-5688426	Deubiquitination	220	0.0145721	0.13555	0.0274858	0.416005
	R-HSA-5668914	Diseases of metabolism	232	0.0150205	0.13555	0.0889111	0.511099
	R-HSA-453279	Mitotic G1 phase and G1/S transition	144	0.0150205	0.13555	0.462537	0.703363
	R-HSA-202733	Cell surface interactions at the vascular wall	129	0.0154703	0.13555	0.110889	0.511099
	R-HSA-2454202	Fc epsilon receptor (FCERI) signaling	128	0.0154703	0.13555	0.011583	0.416005
	R-HSA-162906	HIV Infection	216	0.00680409	0.146707	0.933067	0.968843
	R-HSA-1632852	Macroautophagy	128	0.0071759	0.146707	0.260739	0.765188
	R-HSA-6807070	PTEN Regulation	135	0.00799607	0.147128	0.0509491	0.455164
	R-HSA-166058	MyD88:MAL(TIRAP) cascade initiated on plasma membrane	106	0.0108357	0.155071	0.518482	0.844253
	R-HSA-168188	Toll Like Receptor TLR6:TLR2 Cascade	106	0.0108357	0.155071	0.518482	0.844253
	R-HSA-9660821	ADORA2B mediated anti-inflammatory cytokines production	131	0.0136754	0.155071	0.247752	0.596224
	R-HSA-9612973	Autophagy	142	0.0139743	0.155071	0.202797	0.765188
	R-HSA-181438	Toll Like Receptor 2 (TLR2) Cascade	109	0.0145721	0.155071	0.638362	0.872786
	R-HSA-168179	Toll Like Receptor TLR1:TLR2 Cascade	109	0.0145721	0.155071	0.638362	0.872786
	R-HSA-5619115	Disorders of transmembrane transporters	166	0.0244819	0.17337	0.00672973	0.416005
	R-HSA-69239	Synthesis of DNA	118	0.0244819	0.17337	0.183816	0.563703
	R-HSA-71291	Metabolism of amino acids and derivatives	339	0.024975	0.17337	0.0549451	0.45954
	R-HSA-194138	Signaling by VEGF	105	0.0253831	0.17337	0.333666	0.65293
	R-HSA-9012999	RHO GTPase cycle	413	0.026973	0.17337	0.639361	0.819514
	R-HSA-9013148	CDC42 GTPase cycle	141	0.027972	0.17337	0.470529	0.709651
	R-HSA-446652	Interleukin-1 family signaling	145	0.027972	0.17337	0.233766	0.590663
	R-HSA-1257604	PIP3 activates AKT signaling	259	0.02997	0.17337	0.0160711	0.416005
	R-HSA-157118	Signaling by NOTCH	169	0.02997	0.17337	0.238761	0.590663
	R-HSA-109581	Apoptosis	165	0.0310935	0.17337	0.498501	0.739712
	R-HSA-9006925	Intracellular signaling by second messengers	299	0.0310935	0.17337	0.0262843	0.416005
	R-HSA-449147	Signaling by Interleukins	434	0.034965	0.183816	0.222777	0.590663
	R-HSA-71387	Metabolism of carbohydrates	278	0.037962	0.193752	0.0579421	0.463536
	R-HSA-2219528	PI3K/AKT Signaling in Cancer	102	0.038961	0.193752	0.283716	0.628039
	R-HSA-8978868	Fatty acid metabolism	168	0.041958	0.203165	0.415584	0.68528
	R-HSA-5663202	Diseases of signal transduction by growth factor receptors and second messengers	412	0.043956	0.207382	0.62038	0.807756
	R-HSA-202403	TCR signaling	111	0.045954	0.211389	0.03996	0.416005
	R-HSA-375276	Peptide ligand-binding receptors	188	0.00964007	0.218475	0.137862	0.744456
	R-HSA-69481	G2/M Checkpoints	126	0.0509491	0.227582	0.623377	0.807756
	R-HSA-376176	Signaling by ROBO receptors	201	0.0519481	0.227582	0.180819	0.563703
	R-HSA-5621481	C-type lectin receptors (CLRs)	136	0.0539461	0.227932	0.264735	0.608891
	R-HSA-166520	Signaling by NTRKs	132	0.0569431	0.227932	0.855145	0.931045
	R-HSA-9020702	Interleukin-1 signaling	109	0.0589411	0.227932	0.151848	0.554791
	R-HSA-9662851	Anti-inflammatory response favouring Leishmania parasite infection	165	0.0609391	0.227932	0.194805	0.568416
	R-HSA-9664433	Leishmania parasite growth and survival	165	0.0609391	0.227932	0.194805	0.568416
	R-HSA-6798695	Neutrophil degranulation	456	0.0619381	0.227932	0.106893	0.511099
	R-HSA-187037	Signaling by NTRK1 (TRKA)	113	0.0649351	0.22977	0.752248	0.90947
	R-HSA-983712	Ion channel transport	175	0.0669331	0.232371	0.150849	0.554791
	R-HSA-162909	Host Interactions of HIV factors	121	0.027972	0.237026	0.953047	0.968843
	R-HSA-5693532	DNA Double-Strand Break Repair	126	0.0280866	0.237026	0.987013	0.992407
	R-HSA-2672351	Stimuli-sensing channels	103	0.02997	0.237026	0.589411	0.872786
	R-HSA-112316	Neuronal System	388	0.031968	0.237026	0.0909091	0.765188
	R-HSA-983705	Signaling by the B Cell Receptor (BCR)	107	0.035964	0.237026	0.125874	0.765188
	R-HSA-211859	Biological oxidations	211	0.038961	0.237026	0.488511	0.840057
	R-HSA-156580	Phase II - Conjugation of compounds	103	0.042957	0.237026	0.463536	0.812292
	R-HSA-453274	Mitotic G2-G2/M phases	188	0.045954	0.237026	0.154845	0.765188
	R-HSA-112315	Transmission across Chemical Synapses	256	0.046953	0.237026	0.0739261	0.765188
	R-HSA-69275	G2/M Transition	186	0.047952	0.237026	0.166833	0.765188
	R-HSA-112314	Neurotransmitter receptors and postsynaptic signal transmission	194	0.047952	0.237026	0.110889	0.765188
	R-HSA-8957275	Post-translational protein phosphorylation	100	0.593407	0.698036	0.00155549	0.0954035

[truncated: 8 more sheets: S11, S12, S13, S14, S15, S16, S17, S18]
